# Supplementary material for: Structural Properties of [N1888][TFSI] Ionic Liquid: A Small Angle Neutron Scattering and Polarizable Molecular Dynamics Study
Source: J Phys Chem B. 2024 Nov 5;128(45):11313–27. doi: 10.1021/acs.jpcb.4c06255 (PMC11571223; doi:10.1021/acs.jpcb.4c06255)
Supplement: Supplementary file 5 — jp4c06255_si_005.zip [file jp4c06255_si_005.zip]

Archive with 5 entries (4 files):
- N1888_TFSI_simulation_files/
- N1888_TFSI_simulation_files/OCT_TFSI_sapt.xml
- N1888_TFSI_simulation_files/OCT_TFSI_residues_pol.xml
- N1888_TFSI_simulation_files/OCT_TFSI_200ionpair.pdb
- N1888_TFSI_simulation_files/run_openMM.py
