# Supplementary material for: Structural Properties of [N1888][TFSI] Ionic Liquid: A Small Angle Neutron Scattering and Polarizable Molecular Dynamics Study
Source: J Phys Chem B. 2024 Nov 5;128(45):11313–27. doi: 10.1021/acs.jpcb.4c06255 (PMC11571223; doi:10.1021/acs.jpcb.4c06255)
Supplement: Supplementary file 5 — jp4c06255_si_005.zip [file jp4c06255_si_005.zip › N1888_TFSI_simulation_files/OCT_TFSI_sapt.xml]

<ForceField>
<AtomTypes>
<Type name="OCT-CTm0" class="CT" element="C" mass="11.6110" />
<Type name="OCT-CT1" class="CT" element="C" mass="11.6110" />
<Type name="OCT-CT2" class="CT" element="C" mass="11.6110" />
<Type name="OCT-CT3" class="CT" element="C" mass="11.6110" />
<Type name="OCT-CT4" class="CT" element="C" mass="11.6110" />
<Type name="OCT-CT5" class="CT" element="C" mass="11.6110" />
<Type name="OCT-CT6" class="CT" element="C" mass="11.6110" />
<Type name="OCT-Cae7" class="Ca" element="C" mass="11.611000" />
<Type name="OCT-Na" class="Na" element="N" mass="13.607000" />
<Type name="OCT-Cae9" class="Ca" element="C" mass="11.611000" />
<Type name="OCT-CTA" class="CT" element="C" mass="11.6110" />
<Type name="OCT-CTB" class="CT" element="C" mass="11.6110" />
<Type name="OCT-CTC" class="CT" element="C" mass="11.6110" />
<Type name="OCT-CTD" class="CT" element="C" mass="11.6110" />
<Type name="OCT-CTE" class="CT" element="C" mass="11.6110" />
<Type name="OCT-CTF" class="CT" element="C" mass="11.6110" />
<Type name="OCT-CTmG" class="CT" element="C" mass="11.6110" />
<Type name="OCT-Cam" class="Ca" element="C" mass="11.611000" />
<Type name="OCT-CaeI" class="Ca" element="C" mass="11.611000" />
<Type name="OCT-CTJ" class="CT" element="C" mass="11.6110" />
<Type name="OCT-CTK" class="CT" element="C" mass="11.6110" />
<Type name="OCT-CTM" class="CT" element="C" mass="11.6110" />
<Type name="OCT-CTN" class="CT" element="C" mass="11.6110" />
<Type name="OCT-CTO" class="CT" element="C" mass="11.6110" />
<Type name="OCT-CTP" class="CT" element="C" mass="11.6110" />
<Type name="OCT-CTmQ" class="CT" element="C" mass="11.6110" />
<Type name="OCT-HC" class="HC" element="H" mass="1.008000" />
<Type name="OCT-Hae" class="Ha" element="H" mass="1.008000" />
<Type name="OCT-Ham" class="Ha" element="H" mass="1.008000" />
<Type name="OCT-DTm0" class="Sh" mass="0.4" />
<Type name="OCT-DT1"  class="Sh"  mass="0.4" />
<Type name="OCT-DT2"  class="Sh"  mass="0.4" />
<Type name="OCT-DT3"  class="Sh"  mass="0.4" />
<Type name="OCT-DT4"  class="Sh"  mass="0.4" />
<Type name="OCT-DT5"  class="Sh"  mass="0.4" />
<Type name="OCT-DT6"  class="Sh"  mass="0.4" />
<Type name="OCT-Dae7" class="Sh" mass="0.4" />
<Type name="OCT-Da"   class="Sh"   mass="0.4" />
<Type name="OCT-Dae9" class="Sh" mass="0.4" />
<Type name="OCT-DTA"  class="Sh"  mass="0.4" />
<Type name="OCT-DTB"  class="Sh"  mass="0.4" />
<Type name="OCT-DTC"  class="Sh"  mass="0.4" />
<Type name="OCT-DTD"  class="Sh"  mass="0.4" />
<Type name="OCT-DTE"  class="Sh"  mass="0.4" />
<Type name="OCT-DTF"  class="Sh"  mass="0.4" />
<Type name="OCT-DTmG" class="Sh" mass="0.4" />
<Type name="OCT-Dam"  class="Sh"  mass="0.4" />
<Type name="OCT-DaeI" class="Sh" mass="0.4" />
<Type name="OCT-DTJ"  class="Sh"  mass="0.4" />
<Type name="OCT-DTK"  class="Sh"  mass="0.4" />
<Type name="OCT-DTM"  class="Sh"  mass="0.4" />
<Type name="OCT-DTN"  class="Sh"  mass="0.4" />
<Type name="OCT-DTO"  class="Sh"  mass="0.4" />
<Type name="OCT-DTP"  class="Sh"  mass="0.4" />
<Type name="OCT-DTmQ" class="Sh" mass="0.4" />
  <Type name="Tf2N-Ntf" class="Ntf" element="N" mass="13.6067"/>
  <Type name="Tf2N-DN" class="Sh" mass="0.4"/>
  <Type name="Tf2N-Stf" class="Stf" element="S" mass="31.66"/>
  <Type name="Tf2N-DS" class="Sh" mass="0.4"/>
  <Type name="Tf2N-Otf" class="Otf" element="O" mass="15.6"/>
  <Type name="Tf2N-DO" class="Sh" mass="0.4"/>
  <Type name="Tf2N-Otf1" class="Otf" element="O" mass="15.6"/>
  <Type name="Tf2N-DO1" class="Sh" mass="0.4"/>
  <Type name="Tf2N-Ctf" class="Ctf" element="C" mass="11.611"/>
  <Type name="Tf2N-DC" class="Sh" mass="0.4"/>
  <Type name="Tf2N-Ftf" class="Ftf" element="F" mass="18.6"/>
  <Type name="Tf2N-DF" class="Sh" mass="0.4"/>
  <Type name="Tf2N-Ftf1" class="Ftf" element="F" mass="18.6"/>
  <Type name="Tf2N-DF1" class="Sh" mass="0.4"/>
  <Type name="Tf2N-Ftf2" class="Ftf" element="F" mass="18.6"/>
  <Type name="Tf2N-DF2" class="Sh" mass="0.4"/>
  <Type name="Tf2N-Stf1" class="Stf" element="S" mass="31.66"/>
  <Type name="Tf2N-DS1" class="Sh" mass="0.4"/>
  <Type name="Tf2N-Otf2" class="Otf" element="O" mass="15.6"/>
  <Type name="Tf2N-DO2" class="Sh" mass="0.4"/>
  <Type name="Tf2N-Otf3" class="Otf" element="O" mass="15.6"/>
  <Type name="Tf2N-DO3" class="Sh" mass="0.4"/>
  <Type name="Tf2N-Ctf1" class="Ctf" element="C" mass="11.611"/>
  <Type name="Tf2N-DC1" class="Sh" mass="0.4"/>
  <Type name="Tf2N-Ftf3" class="Ftf" element="F" mass="18.6"/>
  <Type name="Tf2N-DF3" class="Sh" mass="0.4"/>
  <Type name="Tf2N-Ftf4" class="Ftf" element="F" mass="18.6"/>
  <Type name="Tf2N-DF4" class="Sh" mass="0.4"/>
  <Type name="Tf2N-Ftf5" class="Ftf" element="F" mass="18.6"/>
  <Type name="Tf2N-DF5" class="Sh" mass="0.4"/>
</AtomTypes>
<Residues>
<Residue name="OCT">
<Atom name="C00" type="OCT-CTm0" />
<Atom name="C01" type="OCT-CT1" />
<Atom name="C02" type="OCT-CT2" />
<Atom name="C03" type="OCT-CT3" />
<Atom name="C04" type="OCT-CT4" />
<Atom name="C05" type="OCT-CT5" />
<Atom name="C06" type="OCT-CT6" />
<Atom name="C07" type="OCT-Cae7" />
<Atom name="N08" type="OCT-Na" />
<Atom name="C09" type="OCT-Cae9" />
<Atom name="C0A" type="OCT-CTA" />
<Atom name="C0B" type="OCT-CTB" />
<Atom name="C0C" type="OCT-CTC" />
<Atom name="C0D" type="OCT-CTD" />
<Atom name="C0E" type="OCT-CTE" />
<Atom name="C0F" type="OCT-CTF" />
<Atom name="C0G" type="OCT-CTmG" />
<Atom name="C0H" type="OCT-Cam" />
<Atom name="C0I" type="OCT-CaeI" />
<Atom name="C0J" type="OCT-CTJ" />
<Atom name="C0K" type="OCT-CTK" />
<Atom name="C0M" type="OCT-CTM" />
<Atom name="C0N" type="OCT-CTN" />
<Atom name="C0O" type="OCT-CTO" />
<Atom name="C0P" type="OCT-CTP" />
<Atom name="C0Q" type="OCT-CTmQ" />
<Atom name="H0R" type="OCT-HC" />
<Atom name="H0S" type="OCT-HC" />
<Atom name="H0T" type="OCT-HC" />
<Atom name="H0U" type="OCT-HC" />
<Atom name="H0V" type="OCT-HC" />
<Atom name="H0W" type="OCT-HC" />
<Atom name="H0X" type="OCT-HC" />
<Atom name="H0Y" type="OCT-HC" />
<Atom name="H0Z" type="OCT-HC" />
<Atom name="H10" type="OCT-HC" />
<Atom name="H11" type="OCT-HC" />
<Atom name="H12" type="OCT-HC" />
<Atom name="H13" type="OCT-HC" />
<Atom name="H14" type="OCT-HC" />
<Atom name="H15" type="OCT-HC" />
<Atom name="H16" type="OCT-Hae" />
<Atom name="H17" type="OCT-Hae" />
<Atom name="H18" type="OCT-Hae" />
<Atom name="H19" type="OCT-Hae" />
<Atom name="H1A" type="OCT-HC" />
<Atom name="H1B" type="OCT-HC" />
<Atom name="H1C" type="OCT-HC" />
<Atom name="H1D" type="OCT-HC" />
<Atom name="H1E" type="OCT-HC" />
<Atom name="H1F" type="OCT-HC" />
<Atom name="H1G" type="OCT-HC" />
<Atom name="H1H" type="OCT-HC" />
<Atom name="H1I" type="OCT-HC" />
<Atom name="H1J" type="OCT-HC" />
<Atom name="H1K" type="OCT-HC" />
<Atom name="H1M" type="OCT-HC" />
<Atom name="H1N" type="OCT-HC" />
<Atom name="H1O" type="OCT-HC" />
<Atom name="H1P" type="OCT-HC" />
<Atom name="H1Q" type="OCT-Ham" />
<Atom name="H1R" type="OCT-Ham" />
<Atom name="H1S" type="OCT-Ham" />
<Atom name="H1T" type="OCT-Hae" />
<Atom name="H1U" type="OCT-Hae" />
<Atom name="H1V" type="OCT-HC" />
<Atom name="H1W" type="OCT-HC" />
<Atom name="H1X" type="OCT-HC" />
<Atom name="H1Y" type="OCT-HC" />
<Atom name="H1Z" type="OCT-HC" />
<Atom name="H20" type="OCT-HC" />
<Atom name="H21" type="OCT-HC" />
<Atom name="H22" type="OCT-HC" />
<Atom name="H23" type="OCT-HC" />
<Atom name="H24" type="OCT-HC" />
<Atom name="H25" type="OCT-HC" />
<Atom name="H26" type="OCT-HC" />
<Atom name="H27" type="OCT-HC" />
<Atom name="H28" type="OCT-HC" />
<Atom name="H29" type="OCT-HC" />
<Atom name="D00" type="OCT-DTm0" />
<Atom name="D01" type="OCT-DT1" />
<Atom name="D02" type="OCT-DT2" />
<Atom name="D03" type="OCT-DT3" />
<Atom name="D04" type="OCT-DT4" />
<Atom name="D05" type="OCT-DT5" />
<Atom name="D06" type="OCT-DT6" />
<Atom name="D07" type="OCT-Dae7" />
<Atom name="D08" type="OCT-Da" />
<Atom name="D09" type="OCT-Dae9" />
<Atom name="D0A" type="OCT-DTA" />
<Atom name="D0B" type="OCT-DTB" />
<Atom name="D0C" type="OCT-DTC" />
<Atom name="D0D" type="OCT-DTD" />
<Atom name="D0E" type="OCT-DTE" />
<Atom name="D0F" type="OCT-DTF" />
<Atom name="D0G" type="OCT-DTmG" />
<Atom name="D0H" type="OCT-Dam" />
<Atom name="D0I" type="OCT-DaeI" />
<Atom name="D0J" type="OCT-DTJ" />
<Atom name="D0K" type="OCT-DTK" />
<Atom name="D0M" type="OCT-DTM" />
<Atom name="D0N" type="OCT-DTN" />
<Atom name="D0O" type="OCT-DTO" />
<Atom name="D0P" type="OCT-DTP" />
<Atom name="D0Q" type="OCT-DTmQ" />
<Bond from="0" to="1"/>
<Bond from="1" to="2"/>
<Bond from="2" to="3"/>
<Bond from="3" to="4"/>
<Bond from="4" to="5"/>
<Bond from="5" to="6"/>
<Bond from="6" to="7"/>
<Bond from="7" to="8"/>
<Bond from="8" to="9"/>
<Bond from="9" to="10"/>
<Bond from="10" to="11"/>
<Bond from="11" to="12"/>
<Bond from="12" to="13"/>
<Bond from="13" to="14"/>
<Bond from="14" to="15"/>
<Bond from="15" to="16"/>
<Bond from="8" to="17"/>
<Bond from="8" to="18"/>
<Bond from="18" to="19"/>
<Bond from="19" to="20"/>
<Bond from="20" to="21"/>
<Bond from="21" to="22"/>
<Bond from="22" to="23"/>
<Bond from="23" to="24"/>
<Bond from="24" to="25"/>
<Bond from="0" to="26"/>
<Bond from="0" to="27"/>
<Bond from="0" to="28"/>
<Bond from="1" to="29"/>
<Bond from="1" to="30"/>
<Bond from="2" to="31"/>
<Bond from="2" to="32"/>
<Bond from="3" to="33"/>
<Bond from="3" to="34"/>
<Bond from="4" to="35"/>
<Bond from="4" to="36"/>
<Bond from="5" to="37"/>
<Bond from="5" to="38"/>
<Bond from="6" to="39"/>
<Bond from="6" to="40"/>
<Bond from="7" to="41"/>
<Bond from="7" to="42"/>
<Bond from="9" to="43"/>
<Bond from="9" to="44"/>
<Bond from="10" to="45"/>
<Bond from="10" to="46"/>
<Bond from="11" to="47"/>
<Bond from="11" to="48"/>
<Bond from="12" to="49"/>
<Bond from="12" to="50"/>
<Bond from="13" to="51"/>
<Bond from="13" to="52"/>
<Bond from="14" to="53"/>
<Bond from="14" to="54"/>
<Bond from="15" to="55"/>
<Bond from="15" to="56"/>
<Bond from="16" to="57"/>
<Bond from="16" to="58"/>
<Bond from="16" to="59"/>
<Bond from="17" to="60"/>
<Bond from="17" to="61"/>
<Bond from="17" to="62"/>
<Bond from="18" to="63"/>
<Bond from="18" to="64"/>
<Bond from="19" to="65"/>
<Bond from="19" to="66"/>
<Bond from="20" to="67"/>
<Bond from="20" to="68"/>
<Bond from="21" to="69"/>
<Bond from="21" to="70"/>
<Bond from="22" to="71"/>
<Bond from="22" to="72"/>
<Bond from="23" to="73"/>
<Bond from="23" to="74"/>
<Bond from="24" to="75"/>
<Bond from="24" to="76"/>
<Bond from="25" to="77"/>
<Bond from="25" to="78"/>
<Bond from="25" to="79"/>
</Residue>
  <!-- here we've added bonds between O and F atoms on opposite sides of the molecule so that openMM will create custombond interactions for repulsion    -->
  <Residue name="Tf2N">
   <Atom name="Ntf" type="Tf2N-Ntf"/>
   <Atom name="Stf" type="Tf2N-Stf"/>
   <Atom name="Otf" type="Tf2N-Otf"/>
   <Atom name="Otf1" type="Tf2N-Otf1"/>
   <Atom name="Ctf" type="Tf2N-Ctf"/>
   <Atom name="Ftf" type="Tf2N-Ftf"/>
   <Atom name="Ftf1" type="Tf2N-Ftf1"/>
   <Atom name="Ftf2" type="Tf2N-Ftf2"/>
   <Atom name="Stf1" type="Tf2N-Stf1"/>
   <Atom name="Otf2" type="Tf2N-Otf2"/>
   <Atom name="Otf3" type="Tf2N-Otf3"/>
   <Atom name="Ctf1" type="Tf2N-Ctf1"/>
   <Atom name="Ftf3" type="Tf2N-Ftf3"/>
   <Atom name="Ftf4" type="Tf2N-Ftf4"/>
   <Atom name="Ftf5" type="Tf2N-Ftf5"/>
   <Atom name="DN" type="Tf2N-DN"/>
   <Atom name="DS" type="Tf2N-DS"/>
   <Atom name="DO" type="Tf2N-DO"/>
   <Atom name="DO1" type="Tf2N-DO1"/>
   <Atom name="DC" type="Tf2N-DC"/>
   <Atom name="DF" type="Tf2N-DF"/>
   <Atom name="DF1" type="Tf2N-DF1"/>
   <Atom name="DF2" type="Tf2N-DF2"/>
   <Atom name="DS1" type="Tf2N-DS1"/>
   <Atom name="DO2" type="Tf2N-DO2"/>
   <Atom name="DO3" type="Tf2N-DO3"/>
   <Atom name="DC1" type="Tf2N-DC1"/>
   <Atom name="DF3" type="Tf2N-DF3"/>
   <Atom name="DF4" type="Tf2N-DF4"/>
   <Atom name="DF5" type="Tf2N-DF5"/>
   <Bond from="0" to="1"/>
   <Bond from="0" to="8"/>
   <Bond from="1" to="2"/>
   <Bond from="1" to="3"/>
   <Bond from="1" to="4"/>
   <Bond from="4" to="5"/>
   <Bond from="4" to="6"/>
   <Bond from="4" to="7"/>
   <!-- these are the F-F, O-F, O-O fake bonds -->
   <Bond from="2" to="9"/>
   <Bond from="2" to="10"/>
   <Bond from="2" to="12"/>
   <Bond from="2" to="13"/>
   <Bond from="2" to="14"/>
   <Bond from="3" to="9"/>
   <Bond from="3" to="10"/>
   <Bond from="3" to="12"/>
   <Bond from="3" to="13"/>
   <Bond from="3" to="14"/>
   <Bond from="5" to="9"/>
   <Bond from="5" to="10"/>
   <Bond from="5" to="12"/>
   <Bond from="5" to="13"/>
   <Bond from="5" to="14"/>
   <Bond from="6" to="9"/>
   <Bond from="6" to="10"/>
   <Bond from="6" to="12"/>
   <Bond from="6" to="13"/>
   <Bond from="6" to="14"/>
   <Bond from="7" to="9"/>
   <Bond from="7" to="10"/>
   <Bond from="7" to="12"/>
   <Bond from="7" to="13"/>
   <Bond from="7" to="14"/>
   <!-- now back to real bonds -->
   <Bond from="8" to="9"/>
   <Bond from="8" to="10"/>
   <Bond from="8" to="11"/>
   <Bond from="11" to="12"/>
   <Bond from="11" to="13"/>
   <Bond from="11" to="14"/>
  </Residue>
</Residues>
<HarmonicBondForce>
<Bond class1="CT" class2="CT" length="0.152900" k="224262.400000"/>
<Bond class1="CT" class2="Ca" length="0.152900" k="224262.400000"/>
<Bond class1="Na" class2="Ca" length="0.147100" k="307105.600000"/>
<Bond class1="HC" class2="CT" length="0.109000" k="284512.000000"/>
<Bond class1="Ha" class2="Ca" length="0.109000" k="284512.000000"/>
  <Bond class1="Ctf" class2="Ftf" length="0.13100" k="351456.0"/>
  <Bond class1="Ctf" class2="Stf" length="0.18500" k="284512.0"/>
  <Bond class1="Stf" class2="Otf" length="0.14300" k="630000.0"/>
  <Bond class1="Ntf" class2="Stf" length="0.15500" k="360000.0"/>
</HarmonicBondForce>
<HarmonicAngleForce>
<Angle class1="CT" class2="CT" class3="CT" angle="1.966986" k="488.272800"/>
<Angle class1="CT" class2="CT" class3="Ca" angle="1.966986" k="488.272800"/>
<Angle class1="CT" class2="Ca" class3="Na" angle="1.940806" k="669.440000"/>
<Angle class1="Ca" class2="Na" class3="Ca" angle="1.972222" k="418.400000"/>
<Angle class1="CT" class2="CT" class3="HC" angle="1.932079" k="313.800000"/>
<Angle class1="Ca" class2="CT" class3="HC" angle="1.932079" k="313.800000"/>
<Angle class1="CT" class2="Ca" class3="Ha" angle="1.932079" k="313.800000"/>
<Angle class1="Na" class2="Ca" class3="Ha" angle="1.911136" k="292.880000"/>
<Angle class1="HC" class2="CT" class3="HC" angle="1.881465" k="276.144000"/>
<Angle class1="Ha" class2="Ca" class3="Ha" angle="1.881465" k="276.144000"/>
  <Angle class1="Ftf" class2="Ctf" class3="Ftf" angle="1.86750229963393" k="669.440"/>
  <Angle class1="Ftf" class2="Ctf" class3="Stf" angle="1.95476876223365" k="669.440"/>
  <Angle class1="Ctf" class2="Stf" class3="Otf" angle="1.79768912955416" k="619.232"/>
  <Angle class1="Ctf" class2="Stf" class3="Ntf" angle="1.79768912955416" k="1000.0"/>
  <Angle class1="Otf" class2="Stf" class3="Otf" angle="2.04203522483337" k="870.272"/>
  <Angle class1="Otf" class2="Stf" class3="Ntf" angle="2.04203522483337" k="800.0"/>
  <Angle class1="Stf" class2="Ntf" class3="Stf" angle="2.18166156499291" k="600.0"/>
</HarmonicAngleForce>
<PeriodicTorsionForce>
<Proper class1="CT" class2="CT" class3="CT" class4="CT" k1="2.719600" k2="-0.418400" k3="0.418400" k4="0.000000" periodicity1="1" periodicity2="2" periodicity3="3" periodicity4="4" phase1="0.00" phase2="3.141592653589793" phase3="0.00" phase4="3.141592653589793"/>
<Proper class1="CT" class2="CT" class3="CT" class4="Ca" k1="2.719600" k2="-0.418400" k3="0.418400" k4="0.000000" periodicity1="1" periodicity2="2" periodicity3="3" periodicity4="4" phase1="0.00" phase2="3.141592653589793" phase3="0.00" phase4="3.141592653589793"/>
<Proper class1="HC" class2="CT" class3="CT" class4="CT" k1="0.000000" k2="0.000000" k3="0.627600" k4="0.000000" periodicity1="1" periodicity2="2" periodicity3="3" periodicity4="4" phase1="0.00" phase2="3.141592653589793" phase3="0.00" phase4="3.141592653589793"/>
<Proper class1="HC" class2="CT" class3="CT" class4="Ca" k1="0.000000" k2="0.000000" k3="0.627600" k4="0.000000" periodicity1="1" periodicity2="2" periodicity3="3" periodicity4="4" phase1="0.00" phase2="3.141592653589793" phase3="0.00" phase4="3.141592653589793"/>
<Proper class1="Ha" class2="Ca" class3="CT" class4="CT" k1="0.000000" k2="0.000000" k3="0.627600" k4="0.000000" periodicity1="1" periodicity2="2" periodicity3="3" periodicity4="4" phase1="0.00" phase2="3.141592653589793" phase3="0.00" phase4="3.141592653589793"/>
<Proper class1="HC" class2="CT" class3="CT" class4="HC" k1="0.000000" k2="0.000000" k3="0.627600" k4="0.000000" periodicity1="1" periodicity2="2" periodicity3="3" periodicity4="4" phase1="0.00" phase2="3.141592653589793" phase3="0.00" phase4="3.141592653589793"/>
</PeriodicTorsionForce>
 <RBTorsionForce>
  <Proper class1="Ha" class2="Ca" class3="Na" class4="Ca" c0="0.765672003" c1="2.29701601" c2="0." c3="-3.06268801" c4="0." c5="0."/>
  <Proper class1="HC" class2="CT" class3="Ca" class4="Ha" c0="0.765672003" c1="2.29701601" c2="0." c3="-3.06268801" c4="0." c5="0."/>
  <Proper class1="HC" class2="CT" class3="Ca" class4="Na" c0="0.765672003" c1="2.29701601" c2="0." c3="-3.06268801" c4="0." c5="0."/>
  <Proper class1="CT" class2="CT" class3="Ca" class4="Na" c0="0.765672003" c1="2.29701601" c2="0." c3="-3.06268801" c4="0." c5="0."/>
  <Proper class1="Ha" class2="Ca" class3="Na" class4="Ca" c0="0.0" c1="0.0" c2="0.0" c3="0.0" c4="0.0" c5="0.0"/>
  <Proper class1="CT" class2="Ca" class3="Na" class4="Ca" c0="10.933" c1="62.237" c2="-31.64" c3="-6.41" c4="19.4" c5="-6.33"/>
  <Proper class1="Ftf" class2="Ctf" class3="Stf" class4="Otf" c0="-0.6" c1="0.0" c2="0.0" c3="-3.0" c4="0.0" c5="0.0"/>
  <Proper class1="Ftf" class2="Ctf" class3="Stf" class4="Ntf" c0="-0.6" c1="0.0" c2="0.0" c3="-3.0" c4="0.0" c5="0.0"/>
  <Proper class1="Ctf" class2="Stf" class3="Ntf" class4="Stf" c0="2.4" c1="-56.1" c2="12.8" c3="22.1" c4="-12.7" c5="30.1"/>
  <Proper class1="Otf" class2="Stf" class3="Ntf" class4="Stf" c0="0.0" c1="-9.6" c2="4.6" c3="-35.1" c4="-7.1" c5="3.2"/>
 </RBTorsionForce>
<NonbondedForce coulomb14scale="0.0" lj14scale="0.0">
<Atom type="OCT-CTm0" charge="1.223" sigma="0.350000" epsilon="0.0" />
<Atom type="OCT-CT1" charge="1.198" sigma="0.350000" epsilon="0.0" />
<Atom type="OCT-CT2" charge="1.198" sigma="0.350000" epsilon="0.0" />
<Atom type="OCT-CT3" charge="1.198" sigma="0.350000" epsilon="0.0" />
<Atom type="OCT-CT4" charge="1.198" sigma="0.350000" epsilon="0.0" />
<Atom type="OCT-CT5" charge="1.198" sigma="0.350000" epsilon="0.0" />
<Atom type="OCT-CT6" charge="1.198" sigma="0.350000" epsilon="0.0" />
<Atom type="OCT-Cae7" charge="1.508" sigma="0.350000" epsilon="0.0" />
<Atom type="OCT-Na" charge="0.999" sigma="0.325000" epsilon="0.0" />
<Atom type="OCT-Cae9" charge="1.508" sigma="0.350000" epsilon="0.0" />
<Atom type="OCT-CTA" charge="1.198" sigma="0.350000" epsilon="0.0" />
<Atom type="OCT-CTB" charge="1.198" sigma="0.350000" epsilon="0.0" />
<Atom type="OCT-CTC" charge="1.198" sigma="0.350000" epsilon="0.0" />
<Atom type="OCT-CTD" charge="1.198" sigma="0.350000" epsilon="0.0" />
<Atom type="OCT-CTE" charge="1.198" sigma="0.350000" epsilon="0.0" />
<Atom type="OCT-CTF" charge="1.198" sigma="0.350000" epsilon="0.0" />
<Atom type="OCT-CTmG" charge="1.223" sigma="0.350000" epsilon="0.0" />
<Atom type="OCT-Cam" charge="1.238" sigma="0.350000" epsilon="0.0" />
<Atom type="OCT-CaeI" charge="1.508" sigma="0.350000" epsilon="0.0" />
<Atom type="OCT-CTJ" charge="1.198" sigma="0.350000" epsilon="0.0" />
<Atom type="OCT-CTK" charge="1.198" sigma="0.350000" epsilon="0.0" />
<Atom type="OCT-CTM" charge="1.198" sigma="0.350000" epsilon="0.0" />
<Atom type="OCT-CTN" charge="1.198" sigma="0.350000" epsilon="0.0" />
<Atom type="OCT-CTO" charge="1.198" sigma="0.350000" epsilon="0.0" />
<Atom type="OCT-CTP" charge="1.198" sigma="0.350000" epsilon="0.0" />
<Atom type="OCT-CTmQ" charge="1.223" sigma="0.350000" epsilon="0.0" />
<Atom type="OCT-DTm0" charge="-1.148" sigma="1.0" epsilon="0.0" />
<Atom type="OCT-DT1"  charge="-1.148" sigma="1.0" epsilon="0.0" />
<Atom type="OCT-DT2"  charge="-1.148" sigma="1.0" epsilon="0.0" />
<Atom type="OCT-DT3"  charge="-1.148" sigma="1.0" epsilon="0.0" />
<Atom type="OCT-DT4"  charge="-1.148" sigma="1.0" epsilon="0.0" />
<Atom type="OCT-DT5"  charge="-1.148" sigma="1.0" epsilon="0.0" />
<Atom type="OCT-DT6"  charge="-1.148" sigma="1.0" epsilon="0.0" />
<Atom type="OCT-Dae7" charge="-1.148" sigma="1.0" epsilon="0.0" />
<Atom type="OCT-Da"   charge="-0.959" sigma="1.0" epsilon="0.0" />
<Atom type="OCT-Dae9" charge="-1.148" sigma="1.0" epsilon="0.0" />
<Atom type="OCT-DTA"  charge="-1.148" sigma="1.0" epsilon="0.0" />
<Atom type="OCT-DTB"  charge="-1.148" sigma="1.0" epsilon="0.0" />
<Atom type="OCT-DTC"  charge="-1.148" sigma="1.0" epsilon="0.0" />
<Atom type="OCT-DTD"  charge="-1.148" sigma="1.0" epsilon="0.0" />
<Atom type="OCT-DTE"  charge="-1.148" sigma="1.0" epsilon="0.0" />
<Atom type="OCT-DTF"  charge="-1.148" sigma="1.0" epsilon="0.0" />
<Atom type="OCT-DTmG" charge="-1.148" sigma="1.0" epsilon="0.0" />
<Atom type="OCT-Dam"  charge="-1.148" sigma="1.0" epsilon="0.0" />
<Atom type="OCT-DaeI" charge="-1.148" sigma="1.0" epsilon="0.0" />
<Atom type="OCT-DTJ"  charge="-1.148" sigma="1.0" epsilon="0.0" />
<Atom type="OCT-DTK"  charge="-1.148" sigma="1.0" epsilon="0.0" />
<Atom type="OCT-DTM"  charge="-1.148" sigma="1.0" epsilon="0.0" />
<Atom type="OCT-DTN"  charge="-1.148" sigma="1.0" epsilon="0.0" />
<Atom type="OCT-DTO"  charge="-1.148" sigma="1.0" epsilon="0.0" />
<Atom type="OCT-DTP"  charge="-1.148" sigma="1.0" epsilon="0.0" />
<Atom type="OCT-DTmQ" charge="-1.148" sigma="1.0" epsilon="0.0" />
<Atom type="OCT-HC" charge="-0.025" sigma="0.250000" epsilon="0.0" />
<Atom type="OCT-Hae" charge="-0.06" sigma="0.250000" epsilon="0.0" />
<Atom type="OCT-Ham" charge="0.05" sigma="0.250000" epsilon="0.0" />
  <Atom type="Tf2N-Ntf" charge="0.84875" sigma="1.00000" epsilon="0.00000"/>
  <Atom type="Tf2N-DN" charge="-1.3959" sigma="1.00000" epsilon="0.00000"/>
  <Atom type="Tf2N-Stf" charge="1.97127" sigma="1.00000" epsilon="0.00000"/>
  <Atom type="Tf2N-DS" charge="-1.1917" sigma="1.00000" epsilon="0.00000"/>
  <Atom type="Tf2N-Otf" charge="0.43495" sigma="1.00000" epsilon="0.00000"/>
  <Atom type="Tf2N-DO" charge="-0.9185" sigma="1.00000" epsilon="0.00000"/>
  <Atom type="Tf2N-Otf1" charge="0.43495" sigma="1.00000" epsilon="0.00000"/>
  <Atom type="Tf2N-DO1" charge="-0.9185" sigma="1.00000" epsilon="0.00000"/>
  <Atom type="Tf2N-Ctf" charge="1.42916" sigma="1.00000" epsilon="0.00000"/>
  <Atom type="Tf2N-DC" charge="-1.1594" sigma="1.00000" epsilon="0.00000"/>
  <Atom type="Tf2N-Ftf" charge="0.46432" sigma="1.00000" epsilon="0.00000"/>
  <Atom type="Tf2N-DF" charge="-0.5672" sigma="1.00000" epsilon="0.00000"/>
  <Atom type="Tf2N-Ftf1" charge="0.46432" sigma="1.00000" epsilon="0.00000"/>
  <Atom type="Tf2N-DF1" charge="-0.5672" sigma="1.00000" epsilon="0.00000"/>
  <Atom type="Tf2N-Ftf2" charge="0.46432" sigma="1.00000" epsilon="0.00000"/>
  <Atom type="Tf2N-DF2" charge="-0.5672" sigma="1.00000" epsilon="0.00000"/>
  <Atom type="Tf2N-Stf1" charge="1.97127" sigma="1.00000" epsilon="0.00000"/>
  <Atom type="Tf2N-DS1" charge="-1.1917" sigma="1.00000" epsilon="0.00000"/>
  <Atom type="Tf2N-Otf2" charge="0.43495" sigma="1.00000" epsilon="0.00000"/>
  <Atom type="Tf2N-DO2" charge="-0.9185" sigma="1.00000" epsilon="0.00000"/>
  <Atom type="Tf2N-Otf3" charge="0.43495" sigma="1.00000" epsilon="0.00000"/>
  <Atom type="Tf2N-DO3" charge="-0.9185" sigma="1.00000" epsilon="0.00000"/>
  <Atom type="Tf2N-Ctf1" charge="1.42916" sigma="1.00000" epsilon="0.00000"/>
  <Atom type="Tf2N-DC1" charge="-1.1594" sigma="1.00000" epsilon="0.00000"/>
  <Atom type="Tf2N-Ftf3" charge="0.46432" sigma="1.00000" epsilon="0.00000"/>
  <Atom type="Tf2N-DF3" charge="-0.5672" sigma="1.00000" epsilon="0.00000"/>
  <Atom type="Tf2N-Ftf4" charge="0.46432" sigma="1.00000" epsilon="0.00000"/>
  <Atom type="Tf2N-DF4" charge="-0.5672" sigma="1.00000" epsilon="0.00000"/>
  <Atom type="Tf2N-Ftf5" charge="0.46432" sigma="1.00000" epsilon="0.00000"/>
  <Atom type="Tf2N-DF5" charge="-0.5672" sigma="1.00000" epsilon="0.00000"/>
</NonbondedForce>
 <DrudeForce>
<Particle type1="OCT-DTm0" type2="OCT-CTm0" charge="-1.148" polarizability="0.001953" thole="1" />
<Particle type1="OCT-DT1"  type2="OCT-CT1"  charge="-1.148" polarizability="0.001953" thole="1" />
<Particle type1="OCT-DT2"  type2="OCT-CT2"  charge="-1.148" polarizability="0.001953" thole="1" />
<Particle type1="OCT-DT3"  type2="OCT-CT3"  charge="-1.148" polarizability="0.001953" thole="1" />
<Particle type1="OCT-DT4"  type2="OCT-CT4"  charge="-1.148" polarizability="0.001953" thole="1" />
<Particle type1="OCT-DT5"  type2="OCT-CT5"  charge="-1.148" polarizability="0.001953" thole="1" />
<Particle type1="OCT-DT6"  type2="OCT-CT6"  charge="-1.148" polarizability="0.001953" thole="1" />
<Particle type1="OCT-Dae7" type2="OCT-Cae7" charge="-1.148" polarizability="0.001953" thole="1" />
<Particle type1="OCT-Da"   type2="OCT-Na"   charge="-0.959" polarizability="0.001363" thole="1" />
<Particle type1="OCT-Dae9" type2="OCT-Cae9" charge="-1.148" polarizability="0.001953" thole="1" />
<Particle type1="OCT-DTA"  type2="OCT-CTA"  charge="-1.148" polarizability="0.001953" thole="1" />
<Particle type1="OCT-DTB"  type2="OCT-CTB"  charge="-1.148" polarizability="0.001953" thole="1" />
<Particle type1="OCT-DTC"  type2="OCT-CTC"  charge="-1.148" polarizability="0.001953" thole="1" />
<Particle type1="OCT-DTD"  type2="OCT-CTD"  charge="-1.148" polarizability="0.001953" thole="1" />
<Particle type1="OCT-DTE"  type2="OCT-CTE"  charge="-1.148" polarizability="0.001953" thole="1" />
<Particle type1="OCT-DTF"  type2="OCT-CTF"  charge="-1.148" polarizability="0.001953" thole="1" />
<Particle type1="OCT-DTmG" type2="OCT-CTmG" charge="-1.148" polarizability="0.001953" thole="1" />
<Particle type1="OCT-Dam"  type2="OCT-Cam"  charge="-1.148" polarizability="0.001953" thole="1" />
<Particle type1="OCT-DaeI" type2="OCT-CaeI" charge="-1.148" polarizability="0.001953" thole="1" />
<Particle type1="OCT-DTJ"  type2="OCT-CTJ"  charge="-1.148" polarizability="0.001953" thole="1" />
<Particle type1="OCT-DTK"  type2="OCT-CTK"  charge="-1.148" polarizability="0.001953" thole="1" />
<Particle type1="OCT-DTM"  type2="OCT-CTM"  charge="-1.148" polarizability="0.001953" thole="1" />
<Particle type1="OCT-DTN"  type2="OCT-CTN"  charge="-1.148" polarizability="0.001953" thole="1" />
<Particle type1="OCT-DTO"  type2="OCT-CTO"  charge="-1.148" polarizability="0.001953" thole="1" />
<Particle type1="OCT-DTP"  type2="OCT-CTP"  charge="-1.148" polarizability="0.001953" thole="1" />
<Particle type1="OCT-DTmQ" type2="OCT-CTmQ" charge="-1.148" polarizability="0.001953" thole="1" />
 <Particle type1="Tf2N-DO2" type2="Tf2N-Otf2" charge="-0.9185" polarizability="0.001252" thole="1"/>
  <Particle type1="Tf2N-DO3" type2="Tf2N-Otf3" charge="-0.9185" polarizability="0.001252" thole="1"/>
  <Particle type1="Tf2N-DS1" type2="Tf2N-Stf1" charge="-1.1917" polarizability="0.002106" thole="1"/>
  <Particle type1="Tf2N-DF5" type2="Tf2N-Ftf5" charge="-0.5672" polarizability="0.000476" thole="1"/>
  <Particle type1="Tf2N-DF2" type2="Tf2N-Ftf2" charge="-0.5672" polarizability="0.000476" thole="1"/>
  <Particle type1="Tf2N-DN" type2="Tf2N-Ntf" charge="-1.3959" polarizability="0.002887" thole="1"/>
  <Particle type1="Tf2N-DC1" type2="Tf2N-Ctf1" charge="-1.1594" polarizability="0.001991" thole="1"/>
  <Particle type1="Tf2N-DF4" type2="Tf2N-Ftf4" charge="-0.5672" polarizability="0.000476" thole="1"/>
  <Particle type1="Tf2N-DS" type2="Tf2N-Stf" charge="-1.1917" polarizability="0.002106" thole="1"/>
  <Particle type1="Tf2N-DF3" type2="Tf2N-Ftf3" charge="-0.5672" polarizability="0.000476" thole="1"/>
  <Particle type1="Tf2N-DO" type2="Tf2N-Otf" charge="-0.9185" polarizability="0.001252" thole="1"/>
  <Particle type1="Tf2N-DC" type2="Tf2N-Ctf" charge="-1.1594" polarizability="0.001991" thole="1"/>
  <Particle type1="Tf2N-DF1" type2="Tf2N-Ftf1" charge="-0.5672" polarizability="0.000476" thole="1"/>
  <Particle type1="Tf2N-DO1" type2="Tf2N-Otf1" charge="-0.9185" polarizability="0.001252" thole="1"/>
  <Particle type1="Tf2N-DF" type2="Tf2N-Ftf" charge="-0.5672" polarizability="0.000476" thole="1"/>
 </DrudeForce>
 <CustomNonbondedForce energy="A*exBr - f6*C6/(r^6) - f8*C8/(r^8) - f10*C10/(r^10) - f12*C12/(r^12);
    A=Aex-Ael-Ain-Adh;
    Aex=sqrt(Aexch1*Aexch2); Ael=sqrt(Aelec1*Aelec2); Ain=sqrt(Aind1*Aind2); Adh=sqrt(Adhf1*Adhf2);
    f12 = f10 - exBr*( (1/39916800)*(Br^11)*(1 + Br/12) );
    f10 = f8 - exBr*( (1/362880)*(Br^9)*(1 + Br/10 ) );
    f8 = f6 - exBr*( (1/5040)*(Br^7)*(1 + Br/8 ) );
    f6 = 1 - exBr*(1 + Br * (1 + (1/2)*Br*(1 + (1/3)*Br*(1 + (1/4)*Br*(1 + (1/5)*Br*(1 + (1/6)*Br ) ) )  ) ) );
    exBr = exp(-Br);
    Br = B*r;
    B=(Bexp1+Bexp2)*Bexp1*Bexp2/(Bexp1^2 + Bexp2^2);
    C6=sqrt(C61*C62); C8=sqrt(C81*C82); C10=sqrt(C101*C102); C12=sqrt(C121*C122)"
    bondCutoff="3">
  <PerParticleParameter name="Aexch"/>
  <PerParticleParameter name="Aelec"/>
  <PerParticleParameter name="Aind"/>
  <PerParticleParameter name="Adhf"/>
  <PerParticleParameter name="Bexp"/>
  <PerParticleParameter name="C6"/>
  <PerParticleParameter name="C8"/>
  <PerParticleParameter name="C10"/>
  <PerParticleParameter name="C12"/>
  <Atom class="Sh" Aexch="0" Aelec="0" Aind="0" Adhf="0" Bexp="100" C6="0" C8="0" C10="0" C12="0"/>
  <Atom class="Na" Aexch="252625.61" Aelec="102236.97" Aind="0.0" Adhf="17538.34" Bexp="39.061" C6="0.0010187" C8="6.24594e-05" C10="9.21956e-06" C12="6.7692452e-07"/>
  <Atom class="Ha" Aexch="9627.71" Aelec="1310.12" Aind="1071.2" Adhf="1331.13" Bexp="37.794" C6="0.00012945" C8="6.7972e-06" C10="4.996e-07" C12="0"/>
  <Atom class="Ca" Aexch="304938.7" Aelec="117598.0" Aind="11.7" Adhf="2837.1" Bexp="34.384" C6="0.00091067" C8="0" C10="0" C12="0"/>
  <Atom class="CT" Aexch="304938.7" Aelec="117598.0" Aind="11.7" Adhf="2837.1" Bexp="34.384" C6="0.0013545" C8="5.705e-05" C10="1.80898e-06" C12="5.20977e-08"/>
  <Atom class="HC" Aexch="15986.7" Aelec="3623.5" Aind="746.7" Adhf="1467.9" Bexp="37.776" C6="0.0001294" C8="6.796e-06" C10="4.9953e-07" C12="0"/>
  <Atom class="Otf" Aexch="696545.2" Aelec="225793.0" Aind="0.0" Adhf="44108.4" Bexp="37.795" C6="0.0012801" C8="7.7656e-05" C10="8.04715e-06" C12="5.28908e-07"/>
  <Atom class="Stf" Aexch="2226949.0" Aelec="44108.4" Aind="2481.1" Adhf="5776.1" Bexp="37.795" C6="0.0049285" C8="0.000480787" C10="3.793327e-05" C12="2.341736e-06"/>
  <Atom class="Ntf" Aexch="2193342.0" Aelec="1144954.0" Aind="0.0" Adhf="0.0" Bexp="39.061" C6="0.0035676" C8="0.000425002" C10="2.384919e-05" C12="0"/>
  <Atom class="Ctf" Aexch="304938.7" Aelec="117598.0" Aind="11.7" Adhf="2837.1" Bexp="34.384" C6="0.0013545" C8="5.705e-05" C10="1.80898e-06" C12="5.20977e-08"/>
  <Atom class="Ftf" Aexch="123398.5" Aelec="34394.1" Aind="787.7" Adhf="4200.8" Bexp="35.962" C6="0.0005251" C8="4.1469e-05" C10="2.39069e-06" C12="9.54729e-08"/>
 </CustomNonbondedForce>
 <CustomBondForce energy="A*exBr - f6*C6/(r^6) - f8*C8/(r^8) - f10*C10/(r^10) - f12*C12/(r^12);
    A=Aex-Ael-Ain-Adh;
    f12 = f10 - exBr*( (1/39916800)*(Br^11)*(1 + Br/12) );
    f10 = f8 - exBr*( (1/362880)*(Br^9)*(1 + Br/10 ) );
    f8 = f6 - exBr*( (1/5040)*(Br^7)*(1 + Br/8 ) );
    f6 = 1 - exBr*(1 + Br * (1 + (1/2)*Br*(1 + (1/3)*Br*(1 + (1/4)*Br*(1 + (1/5)*Br*(1 + (1/6)*Br ) ) )  ) ) );
    exBr = exp(-Br);
    Br = B*r">
  <PerBondParameter name="Aex"/>
  <PerBondParameter name="Ael"/>
  <PerBondParameter name="Ain"/>
  <PerBondParameter name="Adh"/>
  <PerBondParameter name="B"/>
  <PerBondParameter name="C6"/>
  <PerBondParameter name="C8"/>
  <PerBondParameter name="C10"/>
  <PerBondParameter name="C12"/>
  <Bond class1="Otf" class2="Otf" Aex="696545.2" Ael="225793.0" Ain="0.0" Adh="44108.4" B="37.795"  C6="0.0012801" C8="7.7656e-05" C10="8.04715e-06" C12="5.28908e-07"/>
  <Bond class1="Ftf" class2="Ftf" Aex="123398.5" Ael= "34394.1" Ain="787.7" Adh="4200.8" B="35.962" C6="0.0005251" C8="4.1469e-05" C10="2.39069e-06" C12="9.54729e-08"/>
  <Bond class1="Otf" class2="Ftf" Aex="293176.8" Ael= "88124.6" Ain="0.0" Adh="13612.2" B="36.833"  C6="0.000820"  C8="5.6748e-05" C10="4.38614e-06" C12="2.24714e-07"/>
 </CustomBondForce>
 <Script>
# the intra-molecular nonbonded interactions for TFSI anion involve adding exclusions, and custombondforce for repulsion between terminal atom groups
# 1-5 non-Coulomb interactions are accounted for using CustomBondForce		 
# see McDaniel et. al, J. Phys. Chem. B 2018, 122, 4101-4114 for discussion of the TFSI intra-molecular interactions

import openmm as mm
	 
print('Creating Exclusions for TFSI')

# get force classes
nbondedForce = [f for f in [sys.getForce(i) for i in range(sys.getNumForces())] if type(f) == mm.NonbondedForce][0]
customNonbondedForce = [f for f in [sys.getForce(i) for i in range(sys.getNumForces())] if type(f) == mm.CustomNonbondedForce][0]
drudeForce = [f for f in [sys.getForce(i) for i in range(sys.getNumForces())] if type(f) == mm.DrudeForce][0]
custombond = [f for f in [sys.getForce(i) for i in range(sys.getNumForces())] if type(f) == mm.CustomBondForce][0]

# map from global particle index to drudeforce object index
particleMap = {}
for i in range(drudeForce.getNumParticles()):
    particleMap[drudeForce.getParticleParameters(i)[0]] = i

# can't add duplicate ScreenedPairs, so store what we already have
flagexceptions = {}
for i in range(nbondedForce.getNumExceptions()):
    (particle1, particle2, charge, sigma, epsilon) = nbondedForce.getExceptionParameters(i)
    string1=str(particle1)+"_"+str(particle2)
    string2=str(particle2)+"_"+str(particle1)
    flagexceptions[string1]=1
    flagexceptions[string2]=1

# can't add duplicate customNonbonded exclusions, so store what we already have
flagexclusions = {}
for i in range(customNonbondedForce.getNumExclusions()):
    (particle1, particle2) = customNonbondedForce.getExclusionParticles(i)
    string1=str(particle1)+"_"+str(particle2)
    string2=str(particle2)+"_"+str(particle1)
    flagexclusions[string1]=1
    flagexclusions[string2]=1

# add exclusions for all atom pairs on TFSI residues, and when a drude pair is
# excluded add a corresponding screened thole interaction in its place
for res in topology.residues():
    if "Tf2N" in res.name:
        for i in range(len(res._atoms)-1):
            for j in range(i+1,len(res._atoms)):
                (indi,indj) = (res._atoms[i].index, res._atoms[j].index)
                # here it doesn't matter if we already have this, since we pass the "True" flag
                nbondedForce.addException(indi,indj,0,1,0,True)
                # make sure we don't already exclude this customnonbond
                string1=str(indi)+"_"+str(indj)
                string2=str(indj)+"_"+str(indi)
                if string1 in flagexclusions and string2 in flagexclusions:
                    continue
                else:
                    customNonbondedForce.addExclusion(indi,indj)
                # add thole if we're excluding two drudes
                if indi in particleMap and indj in particleMap:
                    # make sure we don't already have this screened pair
                    if string1 in flagexceptions or string2 in flagexceptions:
                        continue
                    else:
                        drudei = particleMap[indi]
                        drudej = particleMap[indj]
                        drudeForce.addScreenedPair(drudei, drudej, 2.0)

 </Script>
</ForceField>
