# Supplementary material for: Structural Properties of [N1888][TFSI] Ionic Liquid: A Small Angle Neutron Scattering and Polarizable Molecular Dynamics Study
Source: J Phys Chem B. 2024 Nov 5;128(45):11313–27. doi: 10.1021/acs.jpcb.4c06255 (PMC11571223; doi:10.1021/acs.jpcb.4c06255)
Supplement: Supplementary file 5 — jp4c06255_si_005.zip [file jp4c06255_si_005.zip › N1888_TFSI_simulation_files/OCT_TFSI_residues_pol.xml]

<Residues>
 <!-- here we've added bonds between O and F atoms on opposite sides of the molecule so that openMM will create custombond interactions for repulsion  -->
 <Residue name="Tf2N">
   <Atom name="Ntf" type="Tf2N-Ntf"/>
   <Atom name="Stf" type="Tf2N-Stf"/>
   <Atom name="Otf" type="Tf2N-Otf"/>
   <Atom name="Otf1" type="Tf2N-Otf1"/>
   <Atom name="Ctf" type="Tf2N-Ctf"/>
   <Atom name="Ftf" type="Tf2N-Ftf"/>
   <Atom name="Ftf1" type="Tf2N-Ftf1"/>
   <Atom name="Ftf2" type="Tf2N-Ftf2"/>
   <Atom name="Stf1" type="Tf2N-Stf1"/>
   <Atom name="Otf2" type="Tf2N-Otf2"/>
   <Atom name="Otf3" type="Tf2N-Otf3"/>
   <Atom name="Ctf1" type="Tf2N-Ctf1"/>
   <Atom name="Ftf3" type="Tf2N-Ftf3"/>
   <Atom name="Ftf4" type="Tf2N-Ftf4"/>
   <Atom name="Ftf5" type="Tf2N-Ftf5"/>
   <Atom name="DN" type="Tf2N-DN"/>
   <Atom name="DS" type="Tf2N-DS"/>
   <Atom name="DO" type="Tf2N-DO"/>
   <Atom name="DO1" type="Tf2N-DO1"/>
   <Atom name="DC" type="Tf2N-DC"/>
   <Atom name="DF" type="Tf2N-DF"/>
   <Atom name="DF1" type="Tf2N-DF1"/>
   <Atom name="DF2" type="Tf2N-DF2"/>
   <Atom name="DS1" type="Tf2N-DS1"/>
   <Atom name="DO2" type="Tf2N-DO2"/>
   <Atom name="DO3" type="Tf2N-DO3"/>
   <Atom name="DC1" type="Tf2N-DC1"/>
   <Atom name="DF3" type="Tf2N-DF3"/>
   <Atom name="DF4" type="Tf2N-DF4"/>
   <Atom name="DF5" type="Tf2N-DF5"/>
  <Bond from="Ntf" to="Stf"/>
  <Bond from="Ntf" to="Stf1"/>
  <Bond from="Stf" to="Otf"/>
  <Bond from="Stf" to="Otf1"/>
  <Bond from="Stf" to="Ctf"/>
  <Bond from="Ctf" to="Ftf"/>
  <Bond from="Ctf" to="Ftf1"/>
  <Bond from="Ctf" to="Ftf2"/>
  <!-- these are the F-F, O-F, O-O fake bonds -->
  <Bond from="Otf" to="Otf2"/>
  <Bond from="Otf" to="Otf3"/>
  <Bond from="Otf" to="Ftf3"/>
  <Bond from="Otf" to="Ftf4"/>
  <Bond from="Otf" to="Ftf5"/>
  <Bond from="Otf1" to="Otf2"/>
  <Bond from="Otf1" to="Otf3"/>
  <Bond from="Otf1" to="Ftf3"/>
  <Bond from="Otf1" to="Ftf4"/>
  <Bond from="Otf1" to="Ftf5"/>
  <Bond from="Ftf" to="Otf2"/>
  <Bond from="Ftf" to="Otf3"/>
  <Bond from="Ftf" to="Ftf3"/>
  <Bond from="Ftf" to="Ftf4"/>
  <Bond from="Ftf" to="Ftf5"/>
  <Bond from="Ftf1" to="Otf2"/>
  <Bond from="Ftf1" to="Otf3"/>
  <Bond from="Ftf1" to="Ftf3"/>
  <Bond from="Ftf1" to="Ftf4"/>
  <Bond from="Ftf1" to="Ftf5"/>
  <Bond from="Ftf2" to="Otf2"/>
  <Bond from="Ftf2" to="Otf3"/>
  <Bond from="Ftf2" to="Ftf3"/>
  <Bond from="Ftf2" to="Ftf4"/>
  <Bond from="Ftf2" to="Ftf5"/>
  <!-- now back to real bonds -->
  <Bond from="Stf1" to="Otf2"/>
  <Bond from="Stf1" to="Otf3"/>
  <Bond from="Stf1" to="Ctf1"/>
  <Bond from="Ctf1" to="Ftf3"/>
  <Bond from="Ctf1" to="Ftf4"/>
  <Bond from="Ctf1" to="Ftf5"/>
 </Residue>
<Residue name="OCT">
<Atom name="C00" type="OCT-CTm0" />
<Atom name="C01" type="OCT-CT1" />
<Atom name="C02" type="OCT-CT2" />
<Atom name="C03" type="OCT-CT3" />
<Atom name="C04" type="OCT-CT4" />
<Atom name="C05" type="OCT-CT5" />
<Atom name="C06" type="OCT-CT6" />
<Atom name="C07" type="OCT-Cae7" />
<Atom name="N08" type="OCT-Na" />
<Atom name="C09" type="OCT-Cae9" />
<Atom name="C0A" type="OCT-CTA" />
<Atom name="C0B" type="OCT-CTB" />
<Atom name="C0C" type="OCT-CTC" />
<Atom name="C0D" type="OCT-CTD" />
<Atom name="C0E" type="OCT-CTE" />
<Atom name="C0F" type="OCT-CTF" />
<Atom name="C0G" type="OCT-CTmG" />
<Atom name="C0H" type="OCT-Cam" />
<Atom name="C0I" type="OCT-CaeI" />
<Atom name="C0J" type="OCT-CTJ" />
<Atom name="C0K" type="OCT-CTK" />
<Atom name="C0M" type="OCT-CTM" />
<Atom name="C0N" type="OCT-CTN" />
<Atom name="C0O" type="OCT-CTO" />
<Atom name="C0P" type="OCT-CTP" />
<Atom name="C0Q" type="OCT-CTmQ" />
<Atom name="H0R" type="OCT-HC" />
<Atom name="H0S" type="OCT-HC" />
<Atom name="H0T" type="OCT-HC" />
<Atom name="H0U" type="OCT-HC" />
<Atom name="H0V" type="OCT-HC" />
<Atom name="H0W" type="OCT-HC" />
<Atom name="H0X" type="OCT-HC" />
<Atom name="H0Y" type="OCT-HC" />
<Atom name="H0Z" type="OCT-HC" />
<Atom name="H10" type="OCT-HC" />
<Atom name="H11" type="OCT-HC" />
<Atom name="H12" type="OCT-HC" />
<Atom name="H13" type="OCT-HC" />
<Atom name="H14" type="OCT-HC" />
<Atom name="H15" type="OCT-HC" />
<Atom name="H16" type="OCT-Hae" />
<Atom name="H17" type="OCT-Hae" />
<Atom name="H18" type="OCT-Hae" />
<Atom name="H19" type="OCT-Hae" />
<Atom name="H1A" type="OCT-HC" />
<Atom name="H1B" type="OCT-HC" />
<Atom name="H1C" type="OCT-HC" />
<Atom name="H1D" type="OCT-HC" />
<Atom name="H1E" type="OCT-HC" />
<Atom name="H1F" type="OCT-HC" />
<Atom name="H1G" type="OCT-HC" />
<Atom name="H1H" type="OCT-HC" />
<Atom name="H1I" type="OCT-HC" />
<Atom name="H1J" type="OCT-HC" />
<Atom name="H1K" type="OCT-HC" />
<Atom name="H1M" type="OCT-HC" />
<Atom name="H1N" type="OCT-HC" />
<Atom name="H1O" type="OCT-HC" />
<Atom name="H1P" type="OCT-HC" />
<Atom name="H1Q" type="OCT-Ham" />
<Atom name="H1R" type="OCT-Ham" />
<Atom name="H1S" type="OCT-Ham" />
<Atom name="H1T" type="OCT-Hae" />
<Atom name="H1U" type="OCT-Hae" />
<Atom name="H1V" type="OCT-HC" />
<Atom name="H1W" type="OCT-HC" />
<Atom name="H1X" type="OCT-HC" />
<Atom name="H1Y" type="OCT-HC" />
<Atom name="H1Z" type="OCT-HC" />
<Atom name="H20" type="OCT-HC" />
<Atom name="H21" type="OCT-HC" />
<Atom name="H22" type="OCT-HC" />
<Atom name="H23" type="OCT-HC" />
<Atom name="H24" type="OCT-HC" />
<Atom name="H25" type="OCT-HC" />
<Atom name="H26" type="OCT-HC" />
<Atom name="H27" type="OCT-HC" />
<Atom name="H28" type="OCT-HC" />
<Atom name="H29" type="OCT-HC" />
<Atom name="D00" type="OCT-DTm0" />
<Atom name="D01" type="OCT-DT1" />
<Atom name="D02" type="OCT-DT2" />
<Atom name="D03" type="OCT-DT3" />
<Atom name="D04" type="OCT-DT4" />
<Atom name="D05" type="OCT-DT5" />
<Atom name="D06" type="OCT-DT6" />
<Atom name="D07" type="OCT-Dae7" />
<Atom name="D08" type="OCT-Da" />
<Atom name="D09" type="OCT-Dae9" />
<Atom name="D0A" type="OCT-DTA" />
<Atom name="D0B" type="OCT-DTB" />
<Atom name="D0C" type="OCT-DTC" />
<Atom name="D0D" type="OCT-DTD" />
<Atom name="D0E" type="OCT-DTE" />
<Atom name="D0F" type="OCT-DTF" />
<Atom name="D0G" type="OCT-DTmG" />
<Atom name="D0H" type="OCT-Dam" />
<Atom name="D0I" type="OCT-DaeI" />
<Atom name="D0J" type="OCT-DTJ" />
<Atom name="D0K" type="OCT-DTK" />
<Atom name="D0M" type="OCT-DTM" />
<Atom name="D0N" type="OCT-DTN" />
<Atom name="D0O" type="OCT-DTO" />
<Atom name="D0P" type="OCT-DTP" />
<Atom name="D0Q" type="OCT-DTmQ" />
<Bond from="C00" to="C01"/>
<Bond from="C01" to="C02"/>
<Bond from="C02" to="C03"/>
<Bond from="C03" to="C04"/>
<Bond from="C04" to="C05"/>
<Bond from="C05" to="C06"/>
<Bond from="C06" to="C07"/>
<Bond from="C07" to="N08"/>
<Bond from="N08" to="C09"/>
<Bond from="C09" to="C0A"/>
<Bond from="C0A" to="C0B"/>
<Bond from="C0B" to="C0C"/>
<Bond from="C0C" to="C0D"/>
<Bond from="C0D" to="C0E"/>
<Bond from="C0E" to="C0F"/>
<Bond from="C0F" to="C0G"/>
<Bond from="N08" to="C0H"/>
<Bond from="N08" to="C0I"/>
<Bond from="C0I" to="C0J"/>
<Bond from="C0J" to="C0K"/>
<Bond from="C0K" to="C0M"/>
<Bond from="C0M" to="C0N"/>
<Bond from="C0N" to="C0O"/>
<Bond from="C0O" to="C0P"/>
<Bond from="C0P" to="C0Q"/>
<Bond from="C00" to="H0R"/>
<Bond from="C00" to="H0S"/>
<Bond from="C00" to="H0T"/>
<Bond from="C01" to="H0U"/>
<Bond from="C01" to="H0V"/>
<Bond from="C02" to="H0W"/>
<Bond from="C02" to="H0X"/>
<Bond from="C03" to="H0Y"/>
<Bond from="C03" to="H0Z"/>
<Bond from="C04" to="H10"/>
<Bond from="C04" to="H11"/>
<Bond from="C05" to="H12"/>
<Bond from="C05" to="H13"/>
<Bond from="C06" to="H14"/>
<Bond from="C06" to="H15"/>
<Bond from="C07" to="H16"/>
<Bond from="C07" to="H17"/>
<Bond from="C09" to="H18"/>
<Bond from="C09" to="H19"/>
<Bond from="C0A" to="H1A"/>
<Bond from="C0A" to="H1B"/>
<Bond from="C0B" to="H1C"/>
<Bond from="C0B" to="H1D"/>
<Bond from="C0C" to="H1E"/>
<Bond from="C0C" to="H1F"/>
<Bond from="C0D" to="H1G"/>
<Bond from="C0D" to="H1H"/>
<Bond from="C0E" to="H1I"/>
<Bond from="C0E" to="H1J"/>
<Bond from="C0F" to="H1K"/>
<Bond from="C0F" to="H1M"/>
<Bond from="C0G" to="H1N"/>
<Bond from="C0G" to="H1O"/>
<Bond from="C0G" to="H1P"/>
<Bond from="C0H" to="H1Q"/>
<Bond from="C0H" to="H1R"/>
<Bond from="C0H" to="H1S"/>
<Bond from="C0I" to="H1T"/>
<Bond from="C0I" to="H1U"/>
<Bond from="C0J" to="H1V"/>
<Bond from="C0J" to="H1W"/>
<Bond from="C0K" to="H1X"/>
<Bond from="C0K" to="H1Y"/>
<Bond from="C0M" to="H1Z"/>
<Bond from="C0M" to="H20"/>
<Bond from="C0N" to="H21"/>
<Bond from="C0N" to="H22"/>
<Bond from="C0O" to="H23"/>
<Bond from="C0O" to="H24"/>
<Bond from="C0P" to="H25"/>
<Bond from="C0P" to="H26"/>
<Bond from="C0Q" to="H27"/>
<Bond from="C0Q" to="H28"/>
<Bond from="C0Q" to="H29"/>
 </Residue>
</Residues>
