# Supplementary material for: Structural Properties of [N1888][TFSI] Ionic Liquid: A Small Angle Neutron Scattering and Polarizable Molecular Dynamics Study
Source: J Phys Chem B. 2024 Nov 5;128(45):11313–27. doi: 10.1021/acs.jpcb.4c06255 (PMC11571223; doi:10.1021/acs.jpcb.4c06255)
Supplement: Supplementary file 5 — jp4c06255_si_005.zip [file jp4c06255_si_005.zip › N1888_TFSI_simulation_files/OCT_TFSI_200ionpair.pdb]

REMARK   1 CREATED WITH OPENMM 7.4.2, 2022-09-25
CRYST1   57.527   57.527   57.527  90.00  90.00  90.00 P 1           1 
HETATM    1  C00 OCT A   1      31.875  44.120  19.536  1.00  0.00           C  
HETATM    2  C01 OCT A   1      31.195  42.751  19.588  1.00  0.00           C  
HETATM    3  C02 OCT A   1      30.196  42.640  20.681  1.00  0.00           C  
HETATM    4  C03 OCT A   1      29.217  41.500  20.422  1.00  0.00           C  
HETATM    5  C04 OCT A   1      28.690  41.016  21.787  1.00  0.00           C  
HETATM    6  C05 OCT A   1      27.467  41.803  22.303  1.00  0.00           C  
HETATM    7  C06 OCT A   1      27.064  41.552  23.747  1.00  0.00           C  
HETATM    8  C07 OCT A   1      25.571  42.075  23.952  1.00  0.00           C  
HETATM    9  N08 OCT A   1      24.634  41.051  24.508  1.00  0.00           N  
HETATM   10  C09 OCT A   1      23.289  41.756  24.758  1.00  0.00           C  
HETATM   11  C0A OCT A   1      22.538  42.219  23.461  1.00  0.00           C  
HETATM   12  C0B OCT A   1      21.243  42.939  23.766  1.00  0.00           C  
HETATM   13  C0C OCT A   1      20.323  43.134  22.544  1.00  0.00           C  
HETATM   14  C0D OCT A   1      19.031  43.843  22.845  1.00  0.00           C  
HETATM   15  C0E OCT A   1      17.905  43.767  21.803  1.00  0.00           C  
HETATM   16  C0F OCT A   1      17.027  45.093  21.913  1.00  0.00           C  
HETATM   17  C0G OCT A   1      15.913  45.250  20.828  1.00  0.00           C  
HETATM   18  C0H OCT A   1      24.718  40.034  23.442  1.00  0.00           C  
HETATM   19  C0I OCT A   1      25.041  40.318  25.718  1.00  0.00           C  
HETATM   20  C0J OCT A   1      25.555  41.311  26.851  1.00  0.00           C  
HETATM   21  C0K OCT A   1      25.745  40.528  28.115  1.00  0.00           C  
HETATM   22  C0M OCT A   1      26.430  41.325  29.238  1.00  0.00           C  
HETATM   23  C0N OCT A   1      25.501  42.184  30.073  1.00  0.00           C  
HETATM   24  C0O OCT A   1      26.230  43.128  30.995  1.00  0.00           C  
HETATM   25  C0P OCT A   1      25.230  43.963  31.854  1.00  0.00           C  
HETATM   26  C0Q OCT A   1      25.999  44.915  32.679  1.00  0.00           C  
HETATM   27  H0R OCT A   1      32.649  44.085  20.303  1.00  0.00           H  
HETATM   28  H0S OCT A   1      31.098  44.826  19.828  1.00  0.00           H  
HETATM   29  H0T OCT A   1      32.228  44.403  18.544  1.00  0.00           H  
HETATM   30  H0U OCT A   1      32.034  42.060  19.683  1.00  0.00           H  
HETATM   31  H0V OCT A   1      30.758  42.647  18.596  1.00  0.00           H  
HETATM   32  H0W OCT A   1      29.624  43.519  20.978  1.00  0.00           H  
HETATM   33  H0X OCT A   1      30.670  42.344  21.617  1.00  0.00           H  
HETATM   34  H0Y OCT A   1      29.596  40.657  19.845  1.00  0.00           H  
HETATM   35  H0Z OCT A   1      28.435  41.710  19.692  1.00  0.00           H  
HETATM   36  H10 OCT A   1      29.459  41.078  22.556  1.00  0.00           H  
HETATM   37  H11 OCT A   1      28.371  39.978  21.699  1.00  0.00           H  
HETATM   38  H12 OCT A   1      26.604  41.737  21.640  1.00  0.00           H  
HETATM   39  H13 OCT A   1      27.807  42.838  22.265  1.00  0.00           H  
HETATM   40  H14 OCT A   1      27.737  42.026  24.461  1.00  0.00           H  
HETATM   41  H15 OCT A   1      27.167  40.496  23.994  1.00  0.00           H  
HETATM   42  H16 OCT A   1      25.089  42.324  23.007  1.00  0.00           H  
HETATM   43  H17 OCT A   1      25.620  42.890  24.675  1.00  0.00           H  
HETATM   44  H18 OCT A   1      23.512  42.655  25.333  1.00  0.00           H  
HETATM   45  H19 OCT A   1      22.715  41.149  25.459  1.00  0.00           H  
HETATM   46  H1A OCT A   1      22.149  41.299  23.024  1.00  0.00           H  
HETATM   47  H1B OCT A   1      23.245  42.817  22.887  1.00  0.00           H  
HETATM   48  H1C OCT A   1      21.557  43.875  24.229  1.00  0.00           H  
HETATM   49  H1D OCT A   1      20.752  42.224  24.426  1.00  0.00           H  
HETATM   50  H1E OCT A   1      20.194  42.104  22.212  1.00  0.00           H  
HETATM   51  H1F OCT A   1      20.873  43.750  21.833  1.00  0.00           H  
HETATM   52  H1G OCT A   1      19.188  44.906  23.031  1.00  0.00           H  
HETATM   53  H1H OCT A   1      18.538  43.385  23.703  1.00  0.00           H  
HETATM   54  H1I OCT A   1      17.233  42.909  21.829  1.00  0.00           H  
HETATM   55  H1J OCT A   1      18.381  43.694  20.825  1.00  0.00           H  
HETATM   56  H1K OCT A   1      17.654  45.984  21.911  1.00  0.00           H  
HETATM   57  H1M OCT A   1      16.664  45.041  22.940  1.00  0.00           H  
HETATM   58  H1N OCT A   1      15.216  44.416  20.753  1.00  0.00           H  
HETATM   59  H1O OCT A   1      16.223  45.391  19.793  1.00  0.00           H  
HETATM   60  H1P OCT A   1      15.252  46.100  20.997  1.00  0.00           H  
HETATM   61  H1Q OCT A   1      23.939  39.272  23.475  1.00  0.00           H  
HETATM   62  H1R OCT A   1      25.618  39.422  23.498  1.00  0.00           H  
HETATM   63  H1S OCT A   1      24.600  40.432  22.434  1.00  0.00           H  
HETATM   64  H1T OCT A   1      25.715  39.549  25.338  1.00  0.00           H  
HETATM   65  H1U OCT A   1      24.150  39.791  26.059  1.00  0.00           H  
HETATM   66  H1V OCT A   1      24.802  42.090  26.976  1.00  0.00           H  
HETATM   67  H1W OCT A   1      26.501  41.824  26.675  1.00  0.00           H  
HETATM   68  H1X OCT A   1      26.501  39.772  27.901  1.00  0.00           H  
HETATM   69  H1Y OCT A   1      24.840  40.132  28.575  1.00  0.00           H  
HETATM   70  H1Z OCT A   1      27.215  41.854  28.697  1.00  0.00           H  
HETATM   71  H20 OCT A   1      27.041  40.661  29.849  1.00  0.00           H  
HETATM   72  H21 OCT A   1      24.966  41.545  30.776  1.00  0.00           H  
HETATM   73  H22 OCT A   1      24.705  42.711  29.548  1.00  0.00           H  
HETATM   74  H23 OCT A   1      26.867  43.863  30.503  1.00  0.00           H  
HETATM   75  H24 OCT A   1      26.916  42.590  31.649  1.00  0.00           H  
HETATM   76  H25 OCT A   1      24.514  43.465  32.508  1.00  0.00           H  
HETATM   77  H26 OCT A   1      24.504  44.373  31.152  1.00  0.00           H  
HETATM   78  H27 OCT A   1      25.381  45.326  33.477  1.00  0.00           H  
HETATM   79  H28 OCT A   1      26.320  45.810  32.146  1.00  0.00           H  
HETATM   80  H29 OCT A   1      26.852  44.522  33.233  1.00  0.00           H  
HETATM  107  C00 OCT A   2      23.629   4.115  43.315  1.00  0.00           C  
HETATM  108  C01 OCT A   2      23.344   4.839  44.714  1.00  0.00           C  
HETATM  109  C02 OCT A   2      24.397   5.889  45.178  1.00  0.00           C  
HETATM  110  C03 OCT A   2      25.667   5.146  45.611  1.00  0.00           C  
HETATM  111  C04 OCT A   2      26.518   5.945  46.635  1.00  0.00           C  
HETATM  112  C05 OCT A   2      27.863   5.340  46.922  1.00  0.00           C  
HETATM  113  C06 OCT A   2      28.450   5.906  48.206  1.00  0.00           C  
HETATM  114  C07 OCT A   2      28.529   7.412  48.283  1.00  0.00           C  
HETATM  115  N08 OCT A   2      29.128   7.988  49.535  1.00  0.00           N  
HETATM  116  C09 OCT A   2      28.986   9.443  49.690  1.00  0.00           C  
HETATM  117  C0A OCT A   2      29.738  10.397  48.706  1.00  0.00           C  
HETATM  118  C0B OCT A   2      29.716  11.857  49.130  1.00  0.00           C  
HETATM  119  C0C OCT A   2      30.361  12.785  48.062  1.00  0.00           C  
HETATM  120  C0D OCT A   2      29.321  13.217  47.005  1.00  0.00           C  
HETATM  121  C0E OCT A   2      30.018  13.976  45.833  1.00  0.00           C  
HETATM  122  C0F OCT A   2      30.615  15.246  46.363  1.00  0.00           C  
HETATM  123  C0G OCT A   2      31.428  15.951  45.281  1.00  0.00           C  
HETATM  124  C0H OCT A   2      28.581   7.436  50.773  1.00  0.00           C  
HETATM  125  C0I OCT A   2      30.593   7.642  49.575  1.00  0.00           C  
HETATM  126  C0J OCT A   2      31.422   8.293  50.800  1.00  0.00           C  
HETATM  127  C0K OCT A   2      32.790   7.619  51.146  1.00  0.00           C  
HETATM  128  C0M OCT A   2      33.625   8.475  52.152  1.00  0.00           C  
HETATM  129  C0N OCT A   2      34.644   7.728  53.030  1.00  0.00           C  
HETATM  130  C0O OCT A   2      34.211   6.371  53.498  1.00  0.00           C  
HETATM  131  C0P OCT A   2      35.330   5.613  54.212  1.00  0.00           C  
HETATM  132  C0Q OCT A   2      34.923   4.106  54.270  1.00  0.00           C  
HETATM  133  H0R OCT A   2      23.988   4.752  42.506  1.00  0.00           H  
HETATM  134  H0S OCT A   2      22.622   3.755  43.107  1.00  0.00           H  
HETATM  135  H0T OCT A   2      24.311   3.282  43.487  1.00  0.00           H  
HETATM  136  H0U OCT A   2      23.236   4.151  45.552  1.00  0.00           H  
HETATM  137  H0V OCT A   2      22.400   5.380  44.636  1.00  0.00           H  
HETATM  138  H0W OCT A   2      23.925   6.382  46.029  1.00  0.00           H  
HETATM  139  H0X OCT A   2      24.533   6.708  44.472  1.00  0.00           H  
HETATM  140  H0Y OCT A   2      26.359   5.056  44.773  1.00  0.00           H  
HETATM  141  H0Z OCT A   2      25.378   4.241  46.146  1.00  0.00           H  
HETATM  142  H10 OCT A   2      25.882   5.919  47.520  1.00  0.00           H  
HETATM  143  H11 OCT A   2      26.692   6.990  46.380  1.00  0.00           H  
HETATM  144  H12 OCT A   2      28.544   5.690  46.146  1.00  0.00           H  
HETATM  145  H13 OCT A   2      27.730   4.284  47.160  1.00  0.00           H  
HETATM  146  H14 OCT A   2      29.455   5.507  48.345  1.00  0.00           H  
HETATM  147  H15 OCT A   2      27.795   5.500  48.977  1.00  0.00           H  
HETATM  148  H16 OCT A   2      27.565   7.914  48.208  1.00  0.00           H  
HETATM  149  H17 OCT A   2      29.040   7.898  47.453  1.00  0.00           H  
HETATM  150  H18 OCT A   2      29.320   9.753  50.680  1.00  0.00           H  
HETATM  151  H19 OCT A   2      27.929   9.704  49.638  1.00  0.00           H  
HETATM  152  H1A OCT A   2      29.273  10.371  47.721  1.00  0.00           H  
HETATM  153  H1B OCT A   2      30.763  10.051  48.567  1.00  0.00           H  
HETATM  154  H1C OCT A   2      30.140  12.070  50.112  1.00  0.00           H  
HETATM  155  H1D OCT A   2      28.694  12.194  49.302  1.00  0.00           H  
HETATM  156  H1E OCT A   2      31.180  12.267  47.561  1.00  0.00           H  
HETATM  157  H1F OCT A   2      30.746  13.651  48.601  1.00  0.00           H  
HETATM  158  H1G OCT A   2      28.604  13.895  47.468  1.00  0.00           H  
HETATM  159  H1H OCT A   2      28.716  12.383  46.649  1.00  0.00           H  
HETATM  160  H1I OCT A   2      29.306  14.096  45.017  1.00  0.00           H  
HETATM  161  H1J OCT A   2      30.795  13.365  45.373  1.00  0.00           H  
HETATM  162  H1K OCT A   2      31.375  14.985  47.099  1.00  0.00           H  
HETATM  163  H1M OCT A   2      29.960  16.004  46.793  1.00  0.00           H  
HETATM  164  H1N OCT A   2      32.059  15.209  44.793  1.00  0.00           H  
HETATM  165  H1O OCT A   2      32.134  16.614  45.781  1.00  0.00           H  
HETATM  166  H1P OCT A   2      30.808  16.544  44.609  1.00  0.00           H  
HETATM  167  H1Q OCT A   2      27.520   7.204  50.864  1.00  0.00           H  
HETATM  168  H1R OCT A   2      28.775   8.134  51.588  1.00  0.00           H  
HETATM  169  H1S OCT A   2      29.052   6.461  50.897  1.00  0.00           H  
HETATM  170  H1T OCT A   2      31.160   7.798  48.658  1.00  0.00           H  
HETATM  171  H1U OCT A   2      30.711   6.571  49.738  1.00  0.00           H  
HETATM  172  H1V OCT A   2      30.852   8.112  51.711  1.00  0.00           H  
HETATM  173  H1W OCT A   2      31.696   9.345  50.724  1.00  0.00           H  
HETATM  174  H1X OCT A   2      33.293   7.385  50.208  1.00  0.00           H  
HETATM  175  H1Y OCT A   2      32.454   6.673  51.573  1.00  0.00           H  
HETATM  176  H1Z OCT A   2      32.784   8.795  52.767  1.00  0.00           H  
HETATM  177  H20 OCT A   2      33.964   9.441  51.778  1.00  0.00           H  
HETATM  178  H21 OCT A   2      34.871   8.351  53.894  1.00  0.00           H  
HETATM  179  H22 OCT A   2      35.529   7.605  52.405  1.00  0.00           H  
HETATM  180  H23 OCT A   2      33.987   5.777  52.612  1.00  0.00           H  
HETATM  181  H24 OCT A   2      33.266   6.559  54.008  1.00  0.00           H  
HETATM  182  H25 OCT A   2      35.513   5.928  55.239  1.00  0.00           H  
HETATM  183  H26 OCT A   2      36.272   5.692  53.669  1.00  0.00           H  
HETATM  184  H27 OCT A   2      35.740   3.572  54.756  1.00  0.00           H  
HETATM  185  H28 OCT A   2      34.965   3.699  53.260  1.00  0.00           H  
HETATM  186  H29 OCT A   2      33.986   3.949  54.803  1.00  0.00           H  
HETATM  213  C00 OCT A   3       1.899  24.369  31.098  1.00  0.00           C  
HETATM  214  C01 OCT A   3       2.919  23.260  31.579  1.00  0.00           C  
HETATM  215  C02 OCT A   3       2.972  23.285  33.072  1.00  0.00           C  
HETATM  216  C03 OCT A   3       4.146  22.618  33.703  1.00  0.00           C  
HETATM  217  C04 OCT A   3       4.598  23.360  34.896  1.00  0.00           C  
HETATM  218  C05 OCT A   3       6.014  23.077  35.396  1.00  0.00           C  
HETATM  219  C06 OCT A   3       6.574  24.067  36.359  1.00  0.00           C  
HETATM  220  C07 OCT A   3       7.837  23.479  37.127  1.00  0.00           C  
HETATM  221  N08 OCT A   3       8.494  24.324  38.208  1.00  0.00           N  
HETATM  222  C09 OCT A   3       9.595  23.521  38.981  1.00  0.00           C  
HETATM  223  C0A OCT A   3      10.229  24.291  40.188  1.00  0.00           C  
HETATM  224  C0B OCT A   3      11.434  23.513  40.753  1.00  0.00           C  
HETATM  225  C0C OCT A   3      11.820  23.760  42.224  1.00  0.00           C  
HETATM  226  C0D OCT A   3      12.371  22.491  42.964  1.00  0.00           C  
HETATM  227  C0E OCT A   3      12.723  22.809  44.332  1.00  0.00           C  
HETATM  228  C0F OCT A   3      13.003  21.573  45.208  1.00  0.00           C  
HETATM  229  C0G OCT A   3      12.731  21.778  46.706  1.00  0.00           C  
HETATM  230  C0H OCT A   3       8.924  25.615  37.611  1.00  0.00           C  
HETATM  231  C0I OCT A   3       7.513  24.935  39.140  1.00  0.00           C  
HETATM  232  C0J OCT A   3       6.878  23.897  40.055  1.00  0.00           C  
HETATM  233  C0K OCT A   3       5.907  24.525  41.127  1.00  0.00           C  
HETATM  234  C0M OCT A   3       5.473  23.377  41.988  1.00  0.00           C  
HETATM  235  C0N OCT A   3       4.398  23.567  43.015  1.00  0.00           C  
HETATM  236  C0O OCT A   3       4.386  22.376  43.933  1.00  0.00           C  
HETATM  237  C0P OCT A   3       3.413  22.660  44.994  1.00  0.00           C  
HETATM  238  C0Q OCT A   3       3.376  21.415  45.944  1.00  0.00           C  
HETATM  239  H0R OCT A   3       1.993  25.321  31.620  1.00  0.00           H  
HETATM  240  H0S OCT A   3       0.900  24.025  31.364  1.00  0.00           H  
HETATM  241  H0T OCT A   3       1.720  24.445  30.026  1.00  0.00           H  
HETATM  242  H0U OCT A   3       3.925  23.453  31.207  1.00  0.00           H  
HETATM  243  H0V OCT A   3       2.563  22.350  31.095  1.00  0.00           H  
HETATM  244  H0W OCT A   3       2.065  22.951  33.576  1.00  0.00           H  
HETATM  245  H0X OCT A   3       3.052  24.333  33.361  1.00  0.00           H  
HETATM  246  H0Y OCT A   3       4.979  22.569  33.001  1.00  0.00           H  
HETATM  247  H0Z OCT A   3       3.819  21.615  33.977  1.00  0.00           H  
HETATM  248  H10 OCT A   3       3.911  23.195  35.726  1.00  0.00           H  
HETATM  249  H11 OCT A   3       4.658  24.446  34.835  1.00  0.00           H  
HETATM  250  H12 OCT A   3       6.691  22.780  34.596  1.00  0.00           H  
HETATM  251  H13 OCT A   3       5.901  22.134  35.931  1.00  0.00           H  
HETATM  252  H14 OCT A   3       5.779  24.184  37.095  1.00  0.00           H  
HETATM  253  H15 OCT A   3       6.602  25.024  35.837  1.00  0.00           H  
HETATM  254  H16 OCT A   3       8.563  23.278  36.338  1.00  0.00           H  
HETATM  255  H17 OCT A   3       7.615  22.515  37.583  1.00  0.00           H  
HETATM  256  H18 OCT A   3      10.459  23.395  38.329  1.00  0.00           H  
HETATM  257  H19 OCT A   3       9.312  22.509  39.274  1.00  0.00           H  
HETATM  258  H1A OCT A   3       9.561  24.507  41.022  1.00  0.00           H  
HETATM  259  H1B OCT A   3      10.578  25.271  39.864  1.00  0.00           H  
HETATM  260  H1C OCT A   3      12.219  23.599  40.001  1.00  0.00           H  
HETATM  261  H1D OCT A   3      11.139  22.464  40.725  1.00  0.00           H  
HETATM  262  H1E OCT A   3      10.917  24.085  42.739  1.00  0.00           H  
HETATM  263  H1F OCT A   3      12.520  24.595  42.248  1.00  0.00           H  
HETATM  264  H1G OCT A   3      13.147  22.030  42.353  1.00  0.00           H  
HETATM  265  H1H OCT A   3      11.676  21.652  42.976  1.00  0.00           H  
HETATM  266  H1I OCT A   3      11.903  23.377  44.771  1.00  0.00           H  
HETATM  267  H1J OCT A   3      13.547  23.511  44.204  1.00  0.00           H  
HETATM  268  H1K OCT A   3      13.990  21.130  45.079  1.00  0.00           H  
HETATM  269  H1M OCT A   3      12.314  20.778  44.922  1.00  0.00           H  
HETATM  270  H1N OCT A   3      11.733  22.149  46.940  1.00  0.00           H  
HETATM  271  H1O OCT A   3      13.512  22.462  47.036  1.00  0.00           H  
HETATM  272  H1P OCT A   3      12.826  20.863  47.291  1.00  0.00           H  
HETATM  273  H1Q OCT A   3       8.204  25.942  36.861  1.00  0.00           H  
HETATM  274  H1R OCT A   3       9.747  25.431  36.921  1.00  0.00           H  
HETATM  275  H1S OCT A   3       9.117  26.383  38.359  1.00  0.00           H  
HETATM  276  H1T OCT A   3       6.801  25.532  38.570  1.00  0.00           H  
HETATM  277  H1U OCT A   3       7.982  25.771  39.659  1.00  0.00           H  
HETATM  278  H1V OCT A   3       7.589  23.294  40.619  1.00  0.00           H  
HETATM  279  H1W OCT A   3       6.259  23.252  39.431  1.00  0.00           H  
HETATM  280  H1X OCT A   3       5.037  24.993  40.665  1.00  0.00           H  
HETATM  281  H1Y OCT A   3       6.390  25.345  41.658  1.00  0.00           H  
HETATM  282  H1Z OCT A   3       6.328  23.051  42.581  1.00  0.00           H  
HETATM  283  H20 OCT A   3       5.340  22.579  41.257  1.00  0.00           H  
HETATM  284  H21 OCT A   3       3.477  23.521  42.433  1.00  0.00           H  
HETATM  285  H22 OCT A   3       4.430  24.466  43.630  1.00  0.00           H  
HETATM  286  H23 OCT A   3       5.320  22.268  44.485  1.00  0.00           H  
HETATM  287  H24 OCT A   3       4.161  21.497  43.329  1.00  0.00           H  
HETATM  288  H25 OCT A   3       2.389  22.845  44.670  1.00  0.00           H  
HETATM  289  H26 OCT A   3       3.701  23.542  45.567  1.00  0.00           H  
HETATM  290  H27 OCT A   3       4.237  21.293  46.601  1.00  0.00           H  
HETATM  291  H28 OCT A   3       3.188  20.482  45.412  1.00  0.00           H  
HETATM  292  H29 OCT A   3       2.615  21.641  46.691  1.00  0.00           H  
HETATM  319  C00 OCT A   4      24.383  43.501  45.182  1.00  0.00           C  
HETATM  320  C01 OCT A   4      23.893  44.101  43.820  1.00  0.00           C  
HETATM  321  C02 OCT A   4      22.865  45.180  43.946  1.00  0.00           C  
HETATM  322  C03 OCT A   4      23.630  46.524  43.989  1.00  0.00           C  
HETATM  323  C04 OCT A   4      22.743  47.768  43.808  1.00  0.00           C  
HETATM  324  C05 OCT A   4      23.646  48.965  43.982  1.00  0.00           C  
HETATM  325  C06 OCT A   4      22.978  50.231  43.402  1.00  0.00           C  
HETATM  326  C07 OCT A   4      23.973  51.391  43.863  1.00  0.00           C  
HETATM  327  N08 OCT A   4      23.408  52.704  43.648  1.00  0.00           N  
HETATM  328  C09 OCT A   4      24.394  53.819  43.850  1.00  0.00           C  
HETATM  329  C0A OCT A   4      24.925  54.078  45.317  1.00  0.00           C  
HETATM  330  C0B OCT A   4      26.079  55.109  45.396  1.00  0.00           C  
HETATM  331  C0C OCT A   4      26.564  55.289  46.859  1.00  0.00           C  
HETATM  332  C0D OCT A   4      27.379  56.528  46.879  1.00  0.00           C  
HETATM  333  C0E OCT A   4      27.618  57.023  48.260  1.00  0.00           C  
HETATM  334  C0F OCT A   4      28.461  58.300  48.369  1.00  0.00           C  
HETATM  335  C0G OCT A   4      29.239  58.427  49.739  1.00  0.00           C  
HETATM  336  C0H OCT A   4      23.029  52.818  42.271  1.00  0.00           C  
HETATM  337  C0I OCT A   4      22.159  52.839  44.445  1.00  0.00           C  
HETATM  338  C0J OCT A   4      21.460  54.182  44.379  1.00  0.00           C  
HETATM  339  C0K OCT A   4      20.093  54.280  45.100  1.00  0.00           C  
HETATM  340  C0M OCT A   4      18.997  54.924  44.299  1.00  0.00           C  
HETATM  341  C0N OCT A   4      17.788  54.948  45.061  1.00  0.00           C  
HETATM  342  C0O OCT A   4      16.687  55.911  44.399  1.00  0.00           C  
HETATM  343  C0P OCT A   4      16.838  57.286  45.017  1.00  0.00           C  
HETATM  344  C0Q OCT A   4      16.278  58.379  44.199  1.00  0.00           C  
HETATM  345  H0R OCT A   4      24.936  44.303  45.670  1.00  0.00           H  
HETATM  346  H0S OCT A   4      25.001  42.624  44.989  1.00  0.00           H  
HETATM  347  H0T OCT A   4      23.525  43.139  45.749  1.00  0.00           H  
HETATM  348  H0U OCT A   4      23.532  43.202  43.320  1.00  0.00           H  
HETATM  349  H0V OCT A   4      24.770  44.465  43.284  1.00  0.00           H  
HETATM  350  H0W OCT A   4      22.141  45.012  44.744  1.00  0.00           H  
HETATM  351  H0X OCT A   4      22.163  45.186  43.111  1.00  0.00           H  
HETATM  352  H0Y OCT A   4      24.441  46.439  43.265  1.00  0.00           H  
HETATM  353  H0Z OCT A   4      24.136  46.575  44.954  1.00  0.00           H  
HETATM  354  H10 OCT A   4      22.060  47.853  44.653  1.00  0.00           H  
HETATM  355  H11 OCT A   4      22.163  47.845  42.889  1.00  0.00           H  
HETATM  356  H12 OCT A   4      24.468  48.672  43.329  1.00  0.00           H  
HETATM  357  H13 OCT A   4      23.965  49.096  45.016  1.00  0.00           H  
HETATM  358  H14 OCT A   4      22.015  50.305  43.907  1.00  0.00           H  
HETATM  359  H15 OCT A   4      22.992  50.204  42.312  1.00  0.00           H  
HETATM  360  H16 OCT A   4      24.914  51.431  43.314  1.00  0.00           H  
HETATM  361  H17 OCT A   4      24.175  51.238  44.924  1.00  0.00           H  
HETATM  362  H18 OCT A   4      23.965  54.765  43.520  1.00  0.00           H  
HETATM  363  H19 OCT A   4      25.197  53.494  43.189  1.00  0.00           H  
HETATM  364  H1A OCT A   4      25.412  53.163  45.655  1.00  0.00           H  
HETATM  365  H1B OCT A   4      24.114  54.351  45.991  1.00  0.00           H  
HETATM  366  H1C OCT A   4      25.756  56.052  44.955  1.00  0.00           H  
HETATM  367  H1D OCT A   4      26.870  54.827  44.701  1.00  0.00           H  
HETATM  368  H1E OCT A   4      27.120  54.411  47.188  1.00  0.00           H  
HETATM  369  H1F OCT A   4      25.671  55.423  47.470  1.00  0.00           H  
HETATM  370  H1G OCT A   4      26.798  57.279  46.345  1.00  0.00           H  
HETATM  371  H1H OCT A   4      28.309  56.480  46.313  1.00  0.00           H  
HETATM  372  H1I OCT A   4      28.171  56.219  48.746  1.00  0.00           H  
HETATM  373  H1J OCT A   4      26.677  57.230  48.771  1.00  0.00           H  
HETATM  374  H1K OCT A   4      27.865  59.205  48.250  1.00  0.00           H  
HETATM  375  H1M OCT A   4      29.121  58.373  47.505  1.00  0.00           H  
HETATM  376  H1N OCT A   4      29.887  57.563  49.887  1.00  0.00           H  
HETATM  377  H1O OCT A   4      28.573  58.378  50.600  1.00  0.00           H  
HETATM  378  H1P OCT A   4      29.880  59.309  49.736  1.00  0.00           H  
HETATM  379  H1Q OCT A   4      23.965  52.661  41.735  1.00  0.00           H  
HETATM  380  H1R OCT A   4      22.682  53.829  42.057  1.00  0.00           H  
HETATM  381  H1S OCT A   4      22.339  52.023  41.988  1.00  0.00           H  
HETATM  382  H1T OCT A   4      22.320  52.638  45.505  1.00  0.00           H  
HETATM  383  H1U OCT A   4      21.504  52.028  44.129  1.00  0.00           H  
HETATM  384  H1V OCT A   4      21.231  54.342  43.325  1.00  0.00           H  
HETATM  385  H1W OCT A   4      22.171  54.912  44.766  1.00  0.00           H  
HETATM  386  H1X OCT A   4      20.179  54.814  46.047  1.00  0.00           H  
HETATM  387  H1Y OCT A   4      19.843  53.248  45.346  1.00  0.00           H  
HETATM  388  H1Z OCT A   4      18.882  54.355  43.377  1.00  0.00           H  
HETATM  389  H20 OCT A   4      19.458  55.902  44.161  1.00  0.00           H  
HETATM  390  H21 OCT A   4      17.788  55.204  46.120  1.00  0.00           H  
HETATM  391  H22 OCT A   4      17.355  53.951  45.150  1.00  0.00           H  
HETATM  392  H23 OCT A   4      15.691  55.508  44.583  1.00  0.00           H  
HETATM  393  H24 OCT A   4      16.867  55.931  43.324  1.00  0.00           H  
HETATM  394  H25 OCT A   4      17.866  57.641  44.947  1.00  0.00           H  
HETATM  395  H26 OCT A   4      16.498  57.311  46.052  1.00  0.00           H  
HETATM  396  H27 OCT A   4      16.866  59.263  44.446  1.00  0.00           H  
HETATM  397  H28 OCT A   4      15.243  58.662  44.390  1.00  0.00           H  
HETATM  398  H29 OCT A   4      16.311  58.117  43.141  1.00  0.00           H  
HETATM  425  C00 OCT A   5      40.054  34.525  19.421  1.00  0.00           C  
HETATM  426  C01 OCT A   5      40.264  33.217  20.143  1.00  0.00           C  
HETATM  427  C02 OCT A   5      41.008  32.175  19.381  1.00  0.00           C  
HETATM  428  C03 OCT A   5      42.227  31.550  20.039  1.00  0.00           C  
HETATM  429  C04 OCT A   5      42.799  30.474  19.146  1.00  0.00           C  
HETATM  430  C05 OCT A   5      43.638  29.444  19.823  1.00  0.00           C  
HETATM  431  C06 OCT A   5      44.526  28.622  18.873  1.00  0.00           C  
HETATM  432  C07 OCT A   5      45.054  27.284  19.345  1.00  0.00           C  
HETATM  433  N08 OCT A   5      45.771  26.514  18.271  1.00  0.00           N  
HETATM  434  C09 OCT A   5      46.348  25.353  19.060  1.00  0.00           C  
HETATM  435  C0A OCT A   5      45.393  24.259  19.453  1.00  0.00           C  
HETATM  436  C0B OCT A   5      46.218  23.211  20.246  1.00  0.00           C  
HETATM  437  C0C OCT A   5      45.422  22.075  20.910  1.00  0.00           C  
HETATM  438  C0D OCT A   5      46.246  20.881  21.562  1.00  0.00           C  
HETATM  439  C0E OCT A   5      45.330  19.705  21.924  1.00  0.00           C  
HETATM  440  C0F OCT A   5      46.105  18.717  22.901  1.00  0.00           C  
HETATM  441  C0G OCT A   5      45.485  17.315  22.904  1.00  0.00           C  
HETATM  442  C0H OCT A   5      44.800  26.231  17.210  1.00  0.00           C  
HETATM  443  C0I OCT A   5      46.830  27.189  17.611  1.00  0.00           C  
HETATM  444  C0J OCT A   5      48.061  27.499  18.440  1.00  0.00           C  
HETATM  445  C0K OCT A   5      48.970  28.433  17.633  1.00  0.00           C  
HETATM  446  C0M OCT A   5      50.013  29.053  18.554  1.00  0.00           C  
HETATM  447  C0N OCT A   5      50.928  30.140  17.971  1.00  0.00           C  
HETATM  448  C0O OCT A   5      51.621  30.863  19.195  1.00  0.00           C  
HETATM  449  C0P OCT A   5      51.986  32.319  18.842  1.00  0.00           C  
HETATM  450  C0Q OCT A   5      52.933  32.806  19.890  1.00  0.00           C  
HETATM  451  H0R OCT A   5      40.013  34.338  18.348  1.00  0.00           H  
HETATM  452  H0S OCT A   5      40.901  35.188  19.602  1.00  0.00           H  
HETATM  453  H0T OCT A   5      39.180  35.034  19.827  1.00  0.00           H  
HETATM  454  H0U OCT A   5      39.242  32.857  20.266  1.00  0.00           H  
HETATM  455  H0V OCT A   5      40.608  33.296  21.174  1.00  0.00           H  
HETATM  456  H0W OCT A   5      41.266  32.654  18.437  1.00  0.00           H  
HETATM  457  H0X OCT A   5      40.296  31.387  19.137  1.00  0.00           H  
HETATM  458  H0Y OCT A   5      41.880  31.120  20.979  1.00  0.00           H  
HETATM  459  H0Z OCT A   5      42.949  32.319  20.313  1.00  0.00           H  
HETATM  460  H10 OCT A   5      43.365  30.988  18.369  1.00  0.00           H  
HETATM  461  H11 OCT A   5      41.939  30.046  18.630  1.00  0.00           H  
HETATM  462  H12 OCT A   5      43.105  28.721  20.441  1.00  0.00           H  
HETATM  463  H13 OCT A   5      44.305  29.857  20.580  1.00  0.00           H  
HETATM  464  H14 OCT A   5      45.351  29.229  18.500  1.00  0.00           H  
HETATM  465  H15 OCT A   5      43.881  28.524  17.999  1.00  0.00           H  
HETATM  466  H16 OCT A   5      44.282  26.665  19.803  1.00  0.00           H  
HETATM  467  H17 OCT A   5      45.858  27.450  20.063  1.00  0.00           H  
HETATM  468  H18 OCT A   5      46.869  25.712  19.947  1.00  0.00           H  
HETATM  469  H19 OCT A   5      47.115  24.905  18.428  1.00  0.00           H  
HETATM  470  H1A OCT A   5      44.976  23.747  18.586  1.00  0.00           H  
HETATM  471  H1B OCT A   5      44.590  24.650  20.077  1.00  0.00           H  
HETATM  472  H1C OCT A   5      46.842  23.705  20.991  1.00  0.00           H  
HETATM  473  H1D OCT A   5      47.029  22.814  19.636  1.00  0.00           H  
HETATM  474  H1E OCT A   5      44.862  21.672  20.067  1.00  0.00           H  
HETATM  475  H1F OCT A   5      44.657  22.402  21.614  1.00  0.00           H  
HETATM  476  H1G OCT A   5      46.806  21.375  22.356  1.00  0.00           H  
HETATM  477  H1H OCT A   5      46.962  20.480  20.844  1.00  0.00           H  
HETATM  478  H1I OCT A   5      44.964  19.247  21.005  1.00  0.00           H  
HETATM  479  H1J OCT A   5      44.413  20.020  22.421  1.00  0.00           H  
HETATM  480  H1K OCT A   5      46.061  19.125  23.911  1.00  0.00           H  
HETATM  481  H1M OCT A   5      47.152  18.590  22.626  1.00  0.00           H  
HETATM  482  H1N OCT A   5      45.487  16.886  21.902  1.00  0.00           H  
HETATM  483  H1O OCT A   5      44.442  17.332  23.223  1.00  0.00           H  
HETATM  484  H1P OCT A   5      46.043  16.646  23.558  1.00  0.00           H  
HETATM  485  H1Q OCT A   5      44.390  27.134  16.757  1.00  0.00           H  
HETATM  486  H1R OCT A   5      43.917  25.847  17.719  1.00  0.00           H  
HETATM  487  H1S OCT A   5      45.224  25.546  16.475  1.00  0.00           H  
HETATM  488  H1T OCT A   5      46.493  27.986  16.948  1.00  0.00           H  
HETATM  489  H1U OCT A   5      47.167  26.420  16.916  1.00  0.00           H  
HETATM  490  H1V OCT A   5      48.555  26.642  18.898  1.00  0.00           H  
HETATM  491  H1W OCT A   5      47.752  28.069  19.316  1.00  0.00           H  
HETATM  492  H1X OCT A   5      48.437  29.208  17.081  1.00  0.00           H  
HETATM  493  H1Y OCT A   5      49.396  27.884  16.793  1.00  0.00           H  
HETATM  494  H1Z OCT A   5      50.571  28.213  18.968  1.00  0.00           H  
HETATM  495  H20 OCT A   5      49.497  29.515  19.396  1.00  0.00           H  
HETATM  496  H21 OCT A   5      50.215  30.844  17.544  1.00  0.00           H  
HETATM  497  H22 OCT A   5      51.556  29.722  17.184  1.00  0.00           H  
HETATM  498  H23 OCT A   5      52.481  30.263  19.491  1.00  0.00           H  
HETATM  499  H24 OCT A   5      51.015  30.850  20.101  1.00  0.00           H  
HETATM  500  H25 OCT A   5      51.101  32.910  18.605  1.00  0.00           H  
HETATM  501  H26 OCT A   5      52.494  32.326  17.878  1.00  0.00           H  
HETATM  502  H27 OCT A   5      52.564  32.546  20.882  1.00  0.00           H  
HETATM  503  H28 OCT A   5      52.859  33.882  19.732  1.00  0.00           H  
HETATM  504  H29 OCT A   5      53.952  32.442  19.760  1.00  0.00           H  
HETATM  531  C00 OCT A   6      30.789  59.161  27.118  1.00  0.00           C  
HETATM  532  C01 OCT A   6      30.669  57.833  26.406  1.00  0.00           C  
HETATM  533  C02 OCT A   6      30.791  57.758  24.843  1.00  0.00           C  
HETATM  534  C03 OCT A   6      30.095  56.537  24.297  1.00  0.00           C  
HETATM  535  C04 OCT A   6      29.494  56.695  22.902  1.00  0.00           C  
HETATM  536  C05 OCT A   6      29.450  55.374  22.061  1.00  0.00           C  
HETATM  537  C06 OCT A   6      29.010  55.722  20.607  1.00  0.00           C  
HETATM  538  C07 OCT A   6      29.327  54.700  19.582  1.00  0.00           C  
HETATM  539  N08 OCT A   6      28.606  54.858  18.204  1.00  0.00           N  
HETATM  540  C09 OCT A   6      28.869  53.597  17.528  1.00  0.00           C  
HETATM  541  C0A OCT A   6      28.150  52.303  18.154  1.00  0.00           C  
HETATM  542  C0B OCT A   6      28.397  51.171  17.141  1.00  0.00           C  
HETATM  543  C0C OCT A   6      27.771  49.874  17.632  1.00  0.00           C  
HETATM  544  C0D OCT A   6      26.267  49.810  17.245  1.00  0.00           C  
HETATM  545  C0E OCT A   6      25.912  48.918  16.053  1.00  0.00           C  
HETATM  546  C0F OCT A   6      24.407  48.550  15.833  1.00  0.00           C  
HETATM  547  C0G OCT A   6      24.009  47.555  14.766  1.00  0.00           C  
HETATM  548  C0H OCT A   6      27.144  54.925  18.325  1.00  0.00           C  
HETATM  549  C0I OCT A   6      29.056  56.040  17.490  1.00  0.00           C  
HETATM  550  C0J OCT A   6      30.585  56.208  17.435  1.00  0.00           C  
HETATM  551  C0K OCT A   6      30.803  57.472  16.688  1.00  0.00           C  
HETATM  552  C0M OCT A   6      32.307  57.694  16.424  1.00  0.00           C  
HETATM  553  C0N OCT A   6      32.599  59.047  15.812  1.00  0.00           C  
HETATM  554  C0O OCT A   6      32.268  59.293  14.310  1.00  0.00           C  
HETATM  555  C0P OCT A   6      32.599  60.730  13.933  1.00  0.00           C  
HETATM  556  C0Q OCT A   6      32.123  61.049  12.544  1.00  0.00           C  
HETATM  557  H0R OCT A   6      30.376  58.936  28.101  1.00  0.00           H  
HETATM  558  H0S OCT A   6      30.178  59.940  26.663  1.00  0.00           H  
HETATM  559  H0T OCT A   6      31.796  59.573  27.184  1.00  0.00           H  
HETATM  560  H0U OCT A   6      29.695  57.480  26.743  1.00  0.00           H  
HETATM  561  H0V OCT A   6      31.288  57.043  26.832  1.00  0.00           H  
HETATM  562  H0W OCT A   6      31.829  57.673  24.522  1.00  0.00           H  
HETATM  563  H0X OCT A   6      30.366  58.648  24.379  1.00  0.00           H  
HETATM  564  H0Y OCT A   6      29.236  56.314  24.930  1.00  0.00           H  
HETATM  565  H0Z OCT A   6      30.779  55.688  24.306  1.00  0.00           H  
HETATM  566  H10 OCT A   6      30.041  57.417  22.296  1.00  0.00           H  
HETATM  567  H11 OCT A   6      28.534  57.207  22.961  1.00  0.00           H  
HETATM  568  H12 OCT A   6      28.761  54.667  22.522  1.00  0.00           H  
HETATM  569  H13 OCT A   6      30.456  54.955  22.082  1.00  0.00           H  
HETATM  570  H14 OCT A   6      29.628  56.590  20.376  1.00  0.00           H  
HETATM  571  H15 OCT A   6      27.934  55.858  20.497  1.00  0.00           H  
HETATM  572  H16 OCT A   6      28.905  53.748  19.902  1.00  0.00           H  
HETATM  573  H17 OCT A   6      30.397  54.647  19.382  1.00  0.00           H  
HETATM  574  H18 OCT A   6      29.943  53.417  17.581  1.00  0.00           H  
HETATM  575  H19 OCT A   6      28.521  53.691  16.500  1.00  0.00           H  
HETATM  576  H1A OCT A   6      27.085  52.431  18.351  1.00  0.00           H  
HETATM  577  H1B OCT A   6      28.683  52.077  19.077  1.00  0.00           H  
HETATM  578  H1C OCT A   6      29.482  51.067  17.124  1.00  0.00           H  
HETATM  579  H1D OCT A   6      28.248  51.650  16.172  1.00  0.00           H  
HETATM  580  H1E OCT A   6      27.736  49.893  18.721  1.00  0.00           H  
HETATM  581  H1F OCT A   6      28.288  48.950  17.373  1.00  0.00           H  
HETATM  582  H1G OCT A   6      25.847  50.772  16.951  1.00  0.00           H  
HETATM  583  H1H OCT A   6      25.697  49.442  18.098  1.00  0.00           H  
HETATM  584  H1I OCT A   6      26.499  48.008  16.183  1.00  0.00           H  
HETATM  585  H1J OCT A   6      26.340  49.273  15.116  1.00  0.00           H  
HETATM  586  H1K OCT A   6      23.905  49.492  15.613  1.00  0.00           H  
HETATM  587  H1M OCT A   6      24.113  48.136  16.797  1.00  0.00           H  
HETATM  588  H1N OCT A   6      24.642  46.685  14.943  1.00  0.00           H  
HETATM  589  H1O OCT A   6      24.249  47.866  13.749  1.00  0.00           H  
HETATM  590  H1P OCT A   6      22.950  47.333  14.898  1.00  0.00           H  
HETATM  591  H1Q OCT A   6      26.706  54.564  17.395  1.00  0.00           H  
HETATM  592  H1R OCT A   6      26.979  55.992  18.480  1.00  0.00           H  
HETATM  593  H1S OCT A   6      26.911  54.242  19.142  1.00  0.00           H  
HETATM  594  H1T OCT A   6      28.511  56.950  17.739  1.00  0.00           H  
HETATM  595  H1U OCT A   6      28.850  55.924  16.426  1.00  0.00           H  
HETATM  596  H1V OCT A   6      31.013  55.299  17.011  1.00  0.00           H  
HETATM  597  H1W OCT A   6      31.015  56.266  18.435  1.00  0.00           H  
HETATM  598  H1X OCT A   6      30.525  58.330  17.299  1.00  0.00           H  
HETATM  599  H1Y OCT A   6      30.234  57.551  15.761  1.00  0.00           H  
HETATM  600  H1Z OCT A   6      32.676  56.852  15.839  1.00  0.00           H  
HETATM  601  H20 OCT A   6      32.672  57.653  17.450  1.00  0.00           H  
HETATM  602  H21 OCT A   6      33.656  59.256  15.981  1.00  0.00           H  
HETATM  603  H22 OCT A   6      32.086  59.833  16.366  1.00  0.00           H  
HETATM  604  H23 OCT A   6      31.236  59.054  14.051  1.00  0.00           H  
HETATM  605  H24 OCT A   6      32.909  58.641  13.717  1.00  0.00           H  
HETATM  606  H25 OCT A   6      33.688  60.761  13.962  1.00  0.00           H  
HETATM  607  H26 OCT A   6      32.077  61.466  14.545  1.00  0.00           H  
HETATM  608  H27 OCT A   6      32.193  60.152  11.929  1.00  0.00           H  
HETATM  609  H28 OCT A   6      32.762  61.774  12.040  1.00  0.00           H  
HETATM  610  H29 OCT A   6      31.091  61.373  12.408  1.00  0.00           H  
HETATM  637  C00 OCT A   7      40.226  11.921  32.946  1.00  0.00           C  
HETATM  638  C01 OCT A   7      38.964  11.226  33.494  1.00  0.00           C  
HETATM  639  C02 OCT A   7      37.975  11.169  32.369  1.00  0.00           C  
HETATM  640  C03 OCT A   7      36.815  10.268  32.766  1.00  0.00           C  
HETATM  641  C04 OCT A   7      35.492  10.384  31.985  1.00  0.00           C  
HETATM  642  C05 OCT A   7      34.403   9.394  32.548  1.00  0.00           C  
HETATM  643  C06 OCT A   7      33.168   9.619  31.700  1.00  0.00           C  
HETATM  644  C07 OCT A   7      32.142   8.486  31.995  1.00  0.00           C  
HETATM  645  N08 OCT A   7      30.779   8.912  31.841  1.00  0.00           N  
HETATM  646  C09 OCT A   7      29.914   7.858  32.456  1.00  0.00           C  
HETATM  647  C0A OCT A   7      29.897   7.778  34.010  1.00  0.00           C  
HETATM  648  C0B OCT A   7      29.088   6.531  34.499  1.00  0.00           C  
HETATM  649  C0C OCT A   7      29.065   6.384  36.057  1.00  0.00           C  
HETATM  650  C0D OCT A   7      27.964   5.403  36.453  1.00  0.00           C  
HETATM  651  C0E OCT A   7      27.910   5.239  37.996  1.00  0.00           C  
HETATM  652  C0F OCT A   7      26.846   4.260  38.403  1.00  0.00           C  
HETATM  653  C0G OCT A   7      26.876   4.154  39.911  1.00  0.00           C  
HETATM  654  C0H OCT A   7      30.580  10.173  32.537  1.00  0.00           C  
HETATM  655  C0I OCT A   7      30.581   9.147  30.342  1.00  0.00           C  
HETATM  656  C0J OCT A   7      29.239   9.608  29.872  1.00  0.00           C  
HETATM  657  C0K OCT A   7      29.324   9.937  28.324  1.00  0.00           C  
HETATM  658  C0M OCT A   7      27.963  10.519  27.931  1.00  0.00           C  
HETATM  659  C0N OCT A   7      28.025  12.055  27.399  1.00  0.00           C  
HETATM  660  C0O OCT A   7      28.494  12.053  25.911  1.00  0.00           C  
HETATM  661  C0P OCT A   7      29.182  13.423  25.538  1.00  0.00           C  
HETATM  662  C0Q OCT A   7      29.701  13.640  24.048  1.00  0.00           C  
HETATM  663  H0R OCT A   7      39.934  12.903  32.575  1.00  0.00           H  
HETATM  664  H0S OCT A   7      40.935  11.350  32.347  1.00  0.00           H  
HETATM  665  H0T OCT A   7      40.795  12.161  33.845  1.00  0.00           H  
HETATM  666  H0U OCT A   7      38.646  11.772  34.382  1.00  0.00           H  
HETATM  667  H0V OCT A   7      39.041  10.170  33.756  1.00  0.00           H  
HETATM  668  H0W OCT A   7      38.399  10.618  31.529  1.00  0.00           H  
HETATM  669  H0X OCT A   7      37.630  12.120  31.961  1.00  0.00           H  
HETATM  670  H0Y OCT A   7      36.671  10.428  33.835  1.00  0.00           H  
HETATM  671  H0Z OCT A   7      37.061   9.221  32.591  1.00  0.00           H  
HETATM  672  H10 OCT A   7      35.629  10.149  30.929  1.00  0.00           H  
HETATM  673  H11 OCT A   7      35.117  11.398  31.845  1.00  0.00           H  
HETATM  674  H12 OCT A   7      34.282   9.672  33.595  1.00  0.00           H  
HETATM  675  H13 OCT A   7      34.678   8.342  32.474  1.00  0.00           H  
HETATM  676  H14 OCT A   7      33.465   9.665  30.652  1.00  0.00           H  
HETATM  677  H15 OCT A   7      32.875  10.609  32.048  1.00  0.00           H  
HETATM  678  H16 OCT A   7      32.258   8.192  33.039  1.00  0.00           H  
HETATM  679  H17 OCT A   7      32.324   7.654  31.316  1.00  0.00           H  
HETATM  680  H18 OCT A   7      30.185   6.881  32.058  1.00  0.00           H  
HETATM  681  H19 OCT A   7      28.868   7.961  32.168  1.00  0.00           H  
HETATM  682  H1A OCT A   7      29.466   8.684  34.435  1.00  0.00           H  
HETATM  683  H1B OCT A   7      30.917   7.712  34.388  1.00  0.00           H  
HETATM  684  H1C OCT A   7      29.597   5.646  34.119  1.00  0.00           H  
HETATM  685  H1D OCT A   7      28.097   6.458  34.050  1.00  0.00           H  
HETATM  686  H1E OCT A   7      28.836   7.378  36.441  1.00  0.00           H  
HETATM  687  H1F OCT A   7      29.982   5.925  36.427  1.00  0.00           H  
HETATM  688  H1G OCT A   7      28.217   4.495  35.905  1.00  0.00           H  
HETATM  689  H1H OCT A   7      26.989   5.756  36.115  1.00  0.00           H  
HETATM  690  H1I OCT A   7      27.718   6.212  38.449  1.00  0.00           H  
HETATM  691  H1J OCT A   7      28.891   4.868  38.292  1.00  0.00           H  
HETATM  692  H1K OCT A   7      27.109   3.312  37.935  1.00  0.00           H  
HETATM  693  H1M OCT A   7      25.858   4.581  38.074  1.00  0.00           H  
HETATM  694  H1N OCT A   7      26.182   3.398  40.275  1.00  0.00           H  
HETATM  695  H1O OCT A   7      26.697   5.153  40.309  1.00  0.00           H  
HETATM  696  H1P OCT A   7      27.850   3.780  40.226  1.00  0.00           H  
HETATM  697  H1Q OCT A   7      29.531  10.409  32.716  1.00  0.00           H  
HETATM  698  H1R OCT A   7      30.901  11.093  32.049  1.00  0.00           H  
HETATM  699  H1S OCT A   7      31.002  10.068  33.536  1.00  0.00           H  
HETATM  700  H1T OCT A   7      30.807   8.223  29.809  1.00  0.00           H  
HETATM  701  H1U OCT A   7      31.283   9.915  30.015  1.00  0.00           H  
HETATM  702  H1V OCT A   7      28.952  10.506  30.420  1.00  0.00           H  
HETATM  703  H1W OCT A   7      28.434   8.880  29.971  1.00  0.00           H  
HETATM  704  H1X OCT A   7      29.576   9.014  27.803  1.00  0.00           H  
HETATM  705  H1Y OCT A   7      30.170  10.581  28.082  1.00  0.00           H  
HETATM  706  H1Z OCT A   7      27.261  10.402  28.757  1.00  0.00           H  
HETATM  707  H20 OCT A   7      27.628   9.807  27.178  1.00  0.00           H  
HETATM  708  H21 OCT A   7      28.754  12.492  28.081  1.00  0.00           H  
HETATM  709  H22 OCT A   7      27.124  12.658  27.519  1.00  0.00           H  
HETATM  710  H23 OCT A   7      27.637  12.052  25.237  1.00  0.00           H  
HETATM  711  H24 OCT A   7      29.153  11.198  25.759  1.00  0.00           H  
HETATM  712  H25 OCT A   7      30.011  13.646  26.210  1.00  0.00           H  
HETATM  713  H26 OCT A   7      28.428  14.194  25.695  1.00  0.00           H  
HETATM  714  H27 OCT A   7      30.456  12.908  23.761  1.00  0.00           H  
HETATM  715  H28 OCT A   7      30.005  14.680  23.936  1.00  0.00           H  
HETATM  716  H29 OCT A   7      28.884  13.499  23.339  1.00  0.00           H  
HETATM  743  C00 OCT A   8      35.933   7.628  13.423  1.00  0.00           C  
HETATM  744  C01 OCT A   8      37.446   7.899  13.134  1.00  0.00           C  
HETATM  745  C02 OCT A   8      38.125   8.797  14.157  1.00  0.00           C  
HETATM  746  C03 OCT A   8      39.692   8.471  14.127  1.00  0.00           C  
HETATM  747  C04 OCT A   8      40.542   9.570  14.636  1.00  0.00           C  
HETATM  748  C05 OCT A   8      42.033   9.312  14.475  1.00  0.00           C  
HETATM  749  C06 OCT A   8      42.824  10.528  15.078  1.00  0.00           C  
HETATM  750  C07 OCT A   8      44.307  10.232  14.837  1.00  0.00           C  
HETATM  751  N08 OCT A   8      45.215  11.227  15.489  1.00  0.00           N  
HETATM  752  C09 OCT A   8      46.676  10.998  15.159  1.00  0.00           C  
HETATM  753  C0A OCT A   8      47.086  11.204  13.715  1.00  0.00           C  
HETATM  754  C0B OCT A   8      48.313  10.485  13.326  1.00  0.00           C  
HETATM  755  C0C OCT A   8      49.147  11.169  12.222  1.00  0.00           C  
HETATM  756  C0D OCT A   8      50.128  10.168  11.764  1.00  0.00           C  
HETATM  757  C0E OCT A   8      51.123  10.800  10.824  1.00  0.00           C  
HETATM  758  C0F OCT A   8      52.155  11.595  11.583  1.00  0.00           C  
HETATM  759  C0G OCT A   8      53.264  12.051  10.638  1.00  0.00           C  
HETATM  760  C0H OCT A   8      44.754  12.526  14.833  1.00  0.00           C  
HETATM  761  C0I OCT A   8      44.950  11.423  16.919  1.00  0.00           C  
HETATM  762  C0J OCT A   8      45.777  12.467  17.572  1.00  0.00           C  
HETATM  763  C0K OCT A   8      45.378  12.645  19.053  1.00  0.00           C  
HETATM  764  C0M OCT A   8      46.507  13.373  19.785  1.00  0.00           C  
HETATM  765  C0N OCT A   8      46.211  13.336  21.347  1.00  0.00           C  
HETATM  766  C0O OCT A   8      47.318  13.964  22.246  1.00  0.00           C  
HETATM  767  C0P OCT A   8      47.150  13.890  23.718  1.00  0.00           C  
HETATM  768  C0Q OCT A   8      48.413  14.419  24.374  1.00  0.00           C  
HETATM  769  H0R OCT A   8      35.316   8.516  13.289  1.00  0.00           H  
HETATM  770  H0S OCT A   8      35.638   7.176  14.370  1.00  0.00           H  
HETATM  771  H0T OCT A   8      35.500   6.932  12.705  1.00  0.00           H  
HETATM  772  H0U OCT A   8      37.558   8.086  12.066  1.00  0.00           H  
HETATM  773  H0V OCT A   8      38.015   6.978  13.257  1.00  0.00           H  
HETATM  774  H0W OCT A   8      37.656   8.747  15.139  1.00  0.00           H  
HETATM  775  H0X OCT A   8      38.000   9.835  13.847  1.00  0.00           H  
HETATM  776  H0Y OCT A   8      39.914   8.545  13.062  1.00  0.00           H  
HETATM  777  H0Z OCT A   8      39.997   7.518  14.559  1.00  0.00           H  
HETATM  778  H10 OCT A   8      40.311   9.701  15.693  1.00  0.00           H  
HETATM  779  H11 OCT A   8      40.285  10.521  14.169  1.00  0.00           H  
HETATM  780  H12 OCT A   8      42.234   9.214  13.408  1.00  0.00           H  
HETATM  781  H13 OCT A   8      42.328   8.385  14.966  1.00  0.00           H  
HETATM  782  H14 OCT A   8      42.595  10.732  16.124  1.00  0.00           H  
HETATM  783  H15 OCT A   8      42.397  11.425  14.630  1.00  0.00           H  
HETATM  784  H16 OCT A   8      44.492  10.315  13.766  1.00  0.00           H  
HETATM  785  H17 OCT A   8      44.430   9.202  15.172  1.00  0.00           H  
HETATM  786  H18 OCT A   8      46.954   9.964  15.364  1.00  0.00           H  
HETATM  787  H19 OCT A   8      47.250  11.772  15.668  1.00  0.00           H  
HETATM  788  H1A OCT A   8      47.294  12.272  13.644  1.00  0.00           H  
HETATM  789  H1B OCT A   8      46.330  10.900  12.991  1.00  0.00           H  
HETATM  790  H1C OCT A   8      48.046   9.491  12.966  1.00  0.00           H  
HETATM  791  H1D OCT A   8      49.040  10.354  14.127  1.00  0.00           H  
HETATM  792  H1E OCT A   8      49.547  12.112  12.596  1.00  0.00           H  
HETATM  793  H1F OCT A   8      48.473  11.388  11.394  1.00  0.00           H  
HETATM  794  H1G OCT A   8      49.622   9.309  11.322  1.00  0.00           H  
HETATM  795  H1H OCT A   8      50.690   9.690  12.567  1.00  0.00           H  
HETATM  796  H1I OCT A   8      50.711  11.426  10.033  1.00  0.00           H  
HETATM  797  H1J OCT A   8      51.631   9.971  10.330  1.00  0.00           H  
HETATM  798  H1K OCT A   8      52.682  10.970  12.303  1.00  0.00           H  
HETATM  799  H1M OCT A   8      51.888  12.484  12.156  1.00  0.00           H  
HETATM  800  H1N OCT A   8      53.264  11.478   9.711  1.00  0.00           H  
HETATM  801  H1O OCT A   8      54.216  11.941  11.157  1.00  0.00           H  
HETATM  802  H1P OCT A   8      53.037  13.061  10.295  1.00  0.00           H  
HETATM  803  H1Q OCT A   8      45.572  13.240  14.927  1.00  0.00           H  
HETATM  804  H1R OCT A   8      43.932  13.007  15.363  1.00  0.00           H  
HETATM  805  H1S OCT A   8      44.551  12.377  13.772  1.00  0.00           H  
HETATM  806  H1T OCT A   8      45.180  10.500  17.452  1.00  0.00           H  
HETATM  807  H1U OCT A   8      43.930  11.758  17.105  1.00  0.00           H  
HETATM  808  H1V OCT A   8      45.664  13.350  16.943  1.00  0.00           H  
HETATM  809  H1W OCT A   8      46.769  12.016  17.532  1.00  0.00           H  
HETATM  810  H1X OCT A   8      45.334  11.653  19.504  1.00  0.00           H  
HETATM  811  H1Y OCT A   8      44.418  13.109  19.277  1.00  0.00           H  
HETATM  812  H1Z OCT A   8      46.552  14.396  19.412  1.00  0.00           H  
HETATM  813  H20 OCT A   8      47.482  12.976  19.502  1.00  0.00           H  
HETATM  814  H21 OCT A   8      46.154  12.258  21.498  1.00  0.00           H  
HETATM  815  H22 OCT A   8      45.196  13.730  21.387  1.00  0.00           H  
HETATM  816  H23 OCT A   8      47.279  15.020  21.978  1.00  0.00           H  
HETATM  817  H24 OCT A   8      48.275  13.542  21.938  1.00  0.00           H  
HETATM  818  H25 OCT A   8      47.042  12.863  24.066  1.00  0.00           H  
HETATM  819  H26 OCT A   8      46.340  14.522  24.085  1.00  0.00           H  
HETATM  820  H27 OCT A   8      48.401  14.283  25.455  1.00  0.00           H  
HETATM  821  H28 OCT A   8      48.595  15.450  24.070  1.00  0.00           H  
HETATM  822  H29 OCT A   8      49.295  13.899  24.000  1.00  0.00           H  
HETATM  849  C00 OCT A   9      36.383  32.423  40.905  1.00  0.00           C  
HETATM  850  C01 OCT A   9      35.433  33.337  41.671  1.00  0.00           C  
HETATM  851  C02 OCT A   9      35.775  33.338  43.177  1.00  0.00           C  
HETATM  852  C03 OCT A   9      35.325  34.481  43.917  1.00  0.00           C  
HETATM  853  C04 OCT A   9      34.097  34.220  44.786  1.00  0.00           C  
HETATM  854  C05 OCT A   9      33.424  35.422  45.451  1.00  0.00           C  
HETATM  855  C06 OCT A   9      32.205  34.824  46.236  1.00  0.00           C  
HETATM  856  C07 OCT A   9      32.667  34.076  47.458  1.00  0.00           C  
HETATM  857  N08 OCT A   9      31.613  33.340  48.292  1.00  0.00           N  
HETATM  858  C09 OCT A   9      32.369  32.653  49.319  1.00  0.00           C  
HETATM  859  C0A OCT A   9      31.549  31.913  50.331  1.00  0.00           C  
HETATM  860  C0B OCT A   9      32.393  31.199  51.457  1.00  0.00           C  
HETATM  861  C0C OCT A   9      31.473  30.323  52.321  1.00  0.00           C  
HETATM  862  C0D OCT A   9      31.130  28.951  51.754  1.00  0.00           C  
HETATM  863  C0E OCT A   9      29.721  28.485  51.786  1.00  0.00           C  
HETATM  864  C0F OCT A   9      29.759  26.953  51.615  1.00  0.00           C  
HETATM  865  C0G OCT A   9      28.359  26.506  51.267  1.00  0.00           C  
HETATM  866  C0H OCT A   9      30.514  34.107  48.793  1.00  0.00           C  
HETATM  867  C0I OCT A   9      30.886  32.345  47.530  1.00  0.00           C  
HETATM  868  C0J OCT A   9      31.840  31.365  46.733  1.00  0.00           C  
HETATM  869  C0K OCT A   9      31.311  30.770  45.439  1.00  0.00           C  
HETATM  870  C0M OCT A   9      32.290  29.900  44.656  1.00  0.00           C  
HETATM  871  C0N OCT A   9      31.496  29.363  43.488  1.00  0.00           C  
HETATM  872  C0O OCT A   9      32.553  28.785  42.576  1.00  0.00           C  
HETATM  873  C0P OCT A   9      31.890  28.511  41.229  1.00  0.00           C  
HETATM  874  C0Q OCT A   9      32.824  27.971  40.162  1.00  0.00           C  
HETATM  875  H0R OCT A   9      36.016  32.348  39.882  1.00  0.00           H  
HETATM  876  H0S OCT A   9      36.331  31.405  41.291  1.00  0.00           H  
HETATM  877  H0T OCT A   9      37.411  32.766  40.784  1.00  0.00           H  
HETATM  878  H0U OCT A   9      34.462  32.854  41.561  1.00  0.00           H  
HETATM  879  H0V OCT A   9      35.485  34.314  41.189  1.00  0.00           H  
HETATM  880  H0W OCT A   9      36.848  33.334  43.372  1.00  0.00           H  
HETATM  881  H0X OCT A   9      35.479  32.399  43.644  1.00  0.00           H  
HETATM  882  H0Y OCT A   9      34.947  35.262  43.256  1.00  0.00           H  
HETATM  883  H0Z OCT A   9      36.157  34.910  44.475  1.00  0.00           H  
HETATM  884  H10 OCT A   9      34.427  33.599  45.619  1.00  0.00           H  
HETATM  885  H11 OCT A   9      33.497  33.659  44.070  1.00  0.00           H  
HETATM  886  H12 OCT A   9      33.053  36.063  44.652  1.00  0.00           H  
HETATM  887  H13 OCT A   9      33.963  36.160  46.046  1.00  0.00           H  
HETATM  888  H14 OCT A   9      31.550  34.243  45.587  1.00  0.00           H  
HETATM  889  H15 OCT A   9      31.650  35.703  46.565  1.00  0.00           H  
HETATM  890  H16 OCT A   9      33.137  34.728  48.194  1.00  0.00           H  
HETATM  891  H17 OCT A   9      33.398  33.332  47.141  1.00  0.00           H  
HETATM  892  H18 OCT A   9      32.949  33.389  49.876  1.00  0.00           H  
HETATM  893  H19 OCT A   9      33.149  32.012  48.910  1.00  0.00           H  
HETATM  894  H1A OCT A   9      31.015  31.081  49.873  1.00  0.00           H  
HETATM  895  H1B OCT A   9      30.768  32.565  50.723  1.00  0.00           H  
HETATM  896  H1C OCT A   9      32.912  31.935  52.071  1.00  0.00           H  
HETATM  897  H1D OCT A   9      33.185  30.587  51.026  1.00  0.00           H  
HETATM  898  H1E OCT A   9      30.615  30.991  52.387  1.00  0.00           H  
HETATM  899  H1F OCT A   9      31.881  30.152  53.318  1.00  0.00           H  
HETATM  900  H1G OCT A   9      31.858  28.209  52.082  1.00  0.00           H  
HETATM  901  H1H OCT A   9      31.248  29.158  50.690  1.00  0.00           H  
HETATM  902  H1I OCT A   9      29.112  29.044  51.076  1.00  0.00           H  
HETATM  903  H1J OCT A   9      29.344  28.690  52.788  1.00  0.00           H  
HETATM  904  H1K OCT A   9      30.065  26.425  52.518  1.00  0.00           H  
HETATM  905  H1M OCT A   9      30.468  26.758  50.810  1.00  0.00           H  
HETATM  906  H1N OCT A   9      28.463  25.462  50.973  1.00  0.00           H  
HETATM  907  H1O OCT A   9      27.951  27.068  50.426  1.00  0.00           H  
HETATM  908  H1P OCT A   9      27.649  26.490  52.094  1.00  0.00           H  
HETATM  909  H1Q OCT A   9      30.842  35.004  49.320  1.00  0.00           H  
HETATM  910  H1R OCT A   9      29.769  33.628  49.429  1.00  0.00           H  
HETATM  911  H1S OCT A   9      29.979  34.468  47.915  1.00  0.00           H  
HETATM  912  H1T OCT A   9      30.302  32.891  46.789  1.00  0.00           H  
HETATM  913  H1U OCT A   9      30.258  31.740  48.184  1.00  0.00           H  
HETATM  914  H1V OCT A   9      32.295  30.611  47.374  1.00  0.00           H  
HETATM  915  H1W OCT A   9      32.704  31.856  46.285  1.00  0.00           H  
HETATM  916  H1X OCT A   9      30.960  31.540  44.751  1.00  0.00           H  
HETATM  917  H1Y OCT A   9      30.413  30.205  45.687  1.00  0.00           H  
HETATM  918  H1Z OCT A   9      32.558  29.074  45.316  1.00  0.00           H  
HETATM  919  H20 OCT A   9      33.106  30.547  44.336  1.00  0.00           H  
HETATM  920  H21 OCT A   9      31.092  30.141  42.840  1.00  0.00           H  
HETATM  921  H22 OCT A   9      30.699  28.661  43.735  1.00  0.00           H  
HETATM  922  H23 OCT A   9      32.971  27.866  42.987  1.00  0.00           H  
HETATM  923  H24 OCT A   9      33.324  29.541  42.430  1.00  0.00           H  
HETATM  924  H25 OCT A   9      31.231  29.311  40.892  1.00  0.00           H  
HETATM  925  H26 OCT A   9      31.175  27.746  41.531  1.00  0.00           H  
HETATM  926  H27 OCT A   9      32.304  27.325  39.454  1.00  0.00           H  
HETATM  927  H28 OCT A   9      33.647  27.404  40.597  1.00  0.00           H  
HETATM  928  H29 OCT A   9      33.403  28.814  39.786  1.00  0.00           H  
HETATM  955  C00 OCT A  10      56.087  12.822  17.725  1.00  0.00           C  
HETATM  956  C01 OCT A  10      54.952  13.010  18.683  1.00  0.00           C  
HETATM  957  C02 OCT A  10      55.165  12.218  19.961  1.00  0.00           C  
HETATM  958  C03 OCT A  10      55.346  10.699  19.738  1.00  0.00           C  
HETATM  959  C04 OCT A  10      54.126   9.999  19.136  1.00  0.00           C  
HETATM  960  C05 OCT A  10      54.322   8.468  19.366  1.00  0.00           C  
HETATM  961  C06 OCT A  10      53.982   7.904  20.777  1.00  0.00           C  
HETATM  962  C07 OCT A  10      54.232   6.376  20.829  1.00  0.00           C  
HETATM  963  N08 OCT A  10      53.814   5.796  22.117  1.00  0.00           N  
HETATM  964  C09 OCT A  10      54.256   4.350  22.122  1.00  0.00           C  
HETATM  965  C0A OCT A  10      55.776   4.076  21.859  1.00  0.00           C  
HETATM  966  C0B OCT A  10      56.129   2.680  21.387  1.00  0.00           C  
HETATM  967  C0C OCT A  10      57.597   2.395  21.125  1.00  0.00           C  
HETATM  968  C0D OCT A  10      57.628   0.883  21.054  1.00  0.00           C  
HETATM  969  C0E OCT A  10      59.093   0.357  21.106  1.00  0.00           C  
HETATM  970  C0F OCT A  10      59.313  -1.092  21.192  1.00  0.00           C  
HETATM  971  C0G OCT A  10      60.703  -1.462  21.754  1.00  0.00           C  
HETATM  972  C0H OCT A  10      54.562   6.579  23.107  1.00  0.00           C  
HETATM  973  C0I OCT A  10      52.368   6.015  22.447  1.00  0.00           C  
HETATM  974  C0J OCT A  10      51.465   5.399  21.412  1.00  0.00           C  
HETATM  975  C0K OCT A  10      49.950   5.531  21.799  1.00  0.00           C  
HETATM  976  C0M OCT A  10      49.552   4.390  22.727  1.00  0.00           C  
HETATM  977  C0N OCT A  10      48.523   4.848  23.719  1.00  0.00           C  
HETATM  978  C0O OCT A  10      48.100   3.863  24.812  1.00  0.00           C  
HETATM  979  C0P OCT A  10      46.940   4.435  25.623  1.00  0.00           C  
HETATM  980  C0Q OCT A  10      46.540   3.366  26.697  1.00  0.00           C  
HETATM  981  H0R OCT A  10      57.055  12.897  18.220  1.00  0.00           H  
HETATM  982  H0S OCT A  10      55.888  13.605  16.994  1.00  0.00           H  
HETATM  983  H0T OCT A  10      56.046  11.894  17.155  1.00  0.00           H  
HETATM  984  H0U OCT A  10      54.003  12.850  18.171  1.00  0.00           H  
HETATM  985  H0V OCT A  10      54.831  14.085  18.812  1.00  0.00           H  
HETATM  986  H0W OCT A  10      54.259  12.326  20.558  1.00  0.00           H  
HETATM  987  H0X OCT A  10      55.997  12.648  20.519  1.00  0.00           H  
HETATM  988  H0Y OCT A  10      55.542  10.294  20.731  1.00  0.00           H  
HETATM  989  H0Z OCT A  10      56.209  10.492  19.104  1.00  0.00           H  
HETATM  990  H10 OCT A  10      54.244  10.271  18.087  1.00  0.00           H  
HETATM  991  H11 OCT A  10      53.111  10.256  19.440  1.00  0.00           H  
HETATM  992  H12 OCT A  10      55.356   8.266  19.087  1.00  0.00           H  
HETATM  993  H13 OCT A  10      53.671   7.970  18.647  1.00  0.00           H  
HETATM  994  H14 OCT A  10      52.941   7.950  21.097  1.00  0.00           H  
HETATM  995  H15 OCT A  10      54.476   8.542  21.509  1.00  0.00           H  
HETATM  996  H16 OCT A  10      55.298   6.382  20.601  1.00  0.00           H  
HETATM  997  H17 OCT A  10      53.686   5.824  20.065  1.00  0.00           H  
HETATM  998  H18 OCT A  10      53.679   3.826  21.360  1.00  0.00           H  
HETATM  999  H19 OCT A  10      53.888   3.809  22.994  1.00  0.00           H  
HETATM 1000  H1A OCT A  10      56.260   4.334  22.801  1.00  0.00           H  
HETATM 1001  H1B OCT A  10      56.125   4.808  21.131  1.00  0.00           H  
HETATM 1002  H1C OCT A  10      55.519   2.511  20.500  1.00  0.00           H  
HETATM 1003  H1D OCT A  10      55.759   1.961  22.119  1.00  0.00           H  
HETATM 1004  H1E OCT A  10      58.347   2.774  21.819  1.00  0.00           H  
HETATM 1005  H1F OCT A  10      57.861   2.700  20.112  1.00  0.00           H  
HETATM 1006  H1G OCT A  10      57.014   0.532  20.224  1.00  0.00           H  
HETATM 1007  H1H OCT A  10      57.110   0.541  21.950  1.00  0.00           H  
HETATM 1008  H1I OCT A  10      59.534   0.877  21.956  1.00  0.00           H  
HETATM 1009  H1J OCT A  10      59.753   0.807  20.365  1.00  0.00           H  
HETATM 1010  H1K OCT A  10      59.177  -1.519  20.198  1.00  0.00           H  
HETATM 1011  H1M OCT A  10      58.681  -1.535  21.961  1.00  0.00           H  
HETATM 1012  H1N OCT A  10      60.679  -1.119  22.788  1.00  0.00           H  
HETATM 1013  H1O OCT A  10      61.550  -1.051  21.204  1.00  0.00           H  
HETATM 1014  H1P OCT A  10      60.896  -2.531  21.852  1.00  0.00           H  
HETATM 1015  H1Q OCT A  10      54.540   5.925  23.979  1.00  0.00           H  
HETATM 1016  H1R OCT A  10      54.015   7.499  23.312  1.00  0.00           H  
HETATM 1017  H1S OCT A  10      55.564   6.803  22.742  1.00  0.00           H  
HETATM 1018  H1T OCT A  10      52.144   7.076  22.561  1.00  0.00           H  
HETATM 1019  H1U OCT A  10      52.246   5.539  23.421  1.00  0.00           H  
HETATM 1020  H1V OCT A  10      51.642   4.330  21.289  1.00  0.00           H  
HETATM 1021  H1W OCT A  10      51.731   5.813  20.439  1.00  0.00           H  
HETATM 1022  H1X OCT A  10      49.335   5.633  20.905  1.00  0.00           H  
HETATM 1023  H1Y OCT A  10      49.872   6.501  22.289  1.00  0.00           H  
HETATM 1024  H1Z OCT A  10      50.359   3.980  23.335  1.00  0.00           H  
HETATM 1025  H20 OCT A  10      49.185   3.609  22.061  1.00  0.00           H  
HETATM 1026  H21 OCT A  10      47.578   5.004  23.198  1.00  0.00           H  
HETATM 1027  H22 OCT A  10      48.792   5.812  24.150  1.00  0.00           H  
HETATM 1028  H23 OCT A  10      48.960   3.739  25.471  1.00  0.00           H  
HETATM 1029  H24 OCT A  10      47.882   2.868  24.423  1.00  0.00           H  
HETATM 1030  H25 OCT A  10      46.032   4.657  25.062  1.00  0.00           H  
HETATM 1031  H26 OCT A  10      47.221   5.293  26.232  1.00  0.00           H  
HETATM 1032  H27 OCT A  10      46.088   2.509  26.198  1.00  0.00           H  
HETATM 1033  H28 OCT A  10      45.852   3.877  27.371  1.00  0.00           H  
HETATM 1034  H29 OCT A  10      47.455   3.055  27.201  1.00  0.00           H  
HETATM 1061  C00 OCT A  11      27.489  59.991  44.178  1.00  0.00           C  
HETATM 1062  C01 OCT A  11      28.606  58.988  43.892  1.00  0.00           C  
HETATM 1063  C02 OCT A  11      28.164  57.590  43.499  1.00  0.00           C  
HETATM 1064  C03 OCT A  11      29.369  56.718  43.380  1.00  0.00           C  
HETATM 1065  C04 OCT A  11      28.970  55.387  42.804  1.00  0.00           C  
HETATM 1066  C05 OCT A  11      29.984  54.543  42.038  1.00  0.00           C  
HETATM 1067  C06 OCT A  11      29.782  53.054  42.323  1.00  0.00           C  
HETATM 1068  C07 OCT A  11      30.507  52.203  41.263  1.00  0.00           C  
HETATM 1069  N08 OCT A  11      30.228  50.749  41.354  1.00  0.00           N  
HETATM 1070  C09 OCT A  11      31.031  50.231  40.216  1.00  0.00           C  
HETATM 1071  C0A OCT A  11      30.954  48.731  40.062  1.00  0.00           C  
HETATM 1072  C0B OCT A  11      31.550  48.297  38.751  1.00  0.00           C  
HETATM 1073  C0C OCT A  11      30.454  48.205  37.668  1.00  0.00           C  
HETATM 1074  C0D OCT A  11      30.941  48.486  36.230  1.00  0.00           C  
HETATM 1075  C0E OCT A  11      29.680  48.295  35.299  1.00  0.00           C  
HETATM 1076  C0F OCT A  11      29.452  46.790  34.832  1.00  0.00           C  
HETATM 1077  C0G OCT A  11      29.606  46.622  33.314  1.00  0.00           C  
HETATM 1078  C0H OCT A  11      30.585  50.174  42.664  1.00  0.00           C  
HETATM 1079  C0I OCT A  11      28.771  50.406  41.301  1.00  0.00           C  
HETATM 1080  C0J OCT A  11      27.969  50.635  39.966  1.00  0.00           C  
HETATM 1081  C0K OCT A  11      26.554  50.199  40.107  1.00  0.00           C  
HETATM 1082  C0M OCT A  11      26.416  48.651  40.285  1.00  0.00           C  
HETATM 1083  C0N OCT A  11      25.027  48.201  39.913  1.00  0.00           C  
HETATM 1084  C0O OCT A  11      24.898  46.691  39.971  1.00  0.00           C  
HETATM 1085  C0P OCT A  11      23.492  46.225  39.792  1.00  0.00           C  
HETATM 1086  C0Q OCT A  11      23.326  44.660  39.881  1.00  0.00           C  
HETATM 1087  H0R OCT A  11      26.678  59.584  44.782  1.00  0.00           H  
HETATM 1088  H0S OCT A  11      26.907  60.267  43.298  1.00  0.00           H  
HETATM 1089  H0T OCT A  11      27.857  60.914  44.627  1.00  0.00           H  
HETATM 1090  H0U OCT A  11      29.182  58.833  44.804  1.00  0.00           H  
HETATM 1091  H0V OCT A  11      29.272  59.406  43.137  1.00  0.00           H  
HETATM 1092  H0W OCT A  11      27.806  57.637  42.470  1.00  0.00           H  
HETATM 1093  H0X OCT A  11      27.455  57.137  44.191  1.00  0.00           H  
HETATM 1094  H0Y OCT A  11      29.932  56.690  44.313  1.00  0.00           H  
HETATM 1095  H0Z OCT A  11      30.083  57.145  42.676  1.00  0.00           H  
HETATM 1096  H10 OCT A  11      28.104  55.526  42.157  1.00  0.00           H  
HETATM 1097  H11 OCT A  11      28.713  54.777  43.670  1.00  0.00           H  
HETATM 1098  H12 OCT A  11      30.997  54.867  42.276  1.00  0.00           H  
HETATM 1099  H13 OCT A  11      29.885  54.769  40.977  1.00  0.00           H  
HETATM 1100  H14 OCT A  11      28.707  52.878  42.316  1.00  0.00           H  
HETATM 1101  H15 OCT A  11      30.228  52.898  43.306  1.00  0.00           H  
HETATM 1102  H16 OCT A  11      31.581  52.349  41.378  1.00  0.00           H  
HETATM 1103  H17 OCT A  11      30.127  52.346  40.252  1.00  0.00           H  
HETATM 1104  H18 OCT A  11      32.078  50.516  40.320  1.00  0.00           H  
HETATM 1105  H19 OCT A  11      30.587  50.654  39.315  1.00  0.00           H  
HETATM 1106  H1A OCT A  11      29.927  48.401  39.909  1.00  0.00           H  
HETATM 1107  H1B OCT A  11      31.416  48.190  40.888  1.00  0.00           H  
HETATM 1108  H1C OCT A  11      32.045  47.326  38.739  1.00  0.00           H  
HETATM 1109  H1D OCT A  11      32.339  48.997  38.475  1.00  0.00           H  
HETATM 1110  H1E OCT A  11      29.699  48.942  37.942  1.00  0.00           H  
HETATM 1111  H1F OCT A  11      30.006  47.211  37.657  1.00  0.00           H  
HETATM 1112  H1G OCT A  11      31.742  47.878  35.811  1.00  0.00           H  
HETATM 1113  H1H OCT A  11      31.184  49.546  36.154  1.00  0.00           H  
HETATM 1114  H1I OCT A  11      30.001  48.916  34.463  1.00  0.00           H  
HETATM 1115  H1J OCT A  11      28.734  48.700  35.658  1.00  0.00           H  
HETATM 1116  H1K OCT A  11      28.404  46.607  35.069  1.00  0.00           H  
HETATM 1117  H1M OCT A  11      30.184  46.176  35.356  1.00  0.00           H  
HETATM 1118  H1N OCT A  11      30.605  46.839  32.935  1.00  0.00           H  
HETATM 1119  H1O OCT A  11      29.031  47.349  32.740  1.00  0.00           H  
HETATM 1120  H1P OCT A  11      29.501  45.581  33.007  1.00  0.00           H  
HETATM 1121  H1Q OCT A  11      30.275  49.129  42.686  1.00  0.00           H  
HETATM 1122  H1R OCT A  11      30.000  50.702  43.418  1.00  0.00           H  
HETATM 1123  H1S OCT A  11      31.648  50.211  42.906  1.00  0.00           H  
HETATM 1124  H1T OCT A  11      28.157  50.691  42.155  1.00  0.00           H  
HETATM 1125  H1U OCT A  11      28.780  49.323  41.425  1.00  0.00           H  
HETATM 1126  H1V OCT A  11      28.399  50.029  39.168  1.00  0.00           H  
HETATM 1127  H1W OCT A  11      28.018  51.702  39.748  1.00  0.00           H  
HETATM 1128  H1X OCT A  11      25.994  50.433  39.202  1.00  0.00           H  
HETATM 1129  H1Y OCT A  11      26.026  50.701  40.918  1.00  0.00           H  
HETATM 1130  H1Z OCT A  11      26.665  48.330  41.296  1.00  0.00           H  
HETATM 1131  H20 OCT A  11      27.135  48.062  39.715  1.00  0.00           H  
HETATM 1132  H21 OCT A  11      24.776  48.462  38.885  1.00  0.00           H  
HETATM 1133  H22 OCT A  11      24.333  48.708  40.583  1.00  0.00           H  
HETATM 1134  H23 OCT A  11      25.238  46.455  40.979  1.00  0.00           H  
HETATM 1135  H24 OCT A  11      25.642  46.316  39.268  1.00  0.00           H  
HETATM 1136  H25 OCT A  11      23.013  46.522  38.860  1.00  0.00           H  
HETATM 1137  H26 OCT A  11      22.869  46.701  40.548  1.00  0.00           H  
HETATM 1138  H27 OCT A  11      23.788  44.394  38.931  1.00  0.00           H  
HETATM 1139  H28 OCT A  11      22.348  44.198  39.741  1.00  0.00           H  
HETATM 1140  H29 OCT A  11      23.961  44.137  40.596  1.00  0.00           H  
HETATM 1167  C00 OCT A  12      31.824  -2.638  28.473  1.00  0.00           C  
HETATM 1168  C01 OCT A  12      30.407  -3.077  28.205  1.00  0.00           C  
HETATM 1169  C02 OCT A  12      29.399  -2.788  29.302  1.00  0.00           C  
HETATM 1170  C03 OCT A  12      29.263  -1.277  29.695  1.00  0.00           C  
HETATM 1171  C04 OCT A  12      28.035  -1.119  30.635  1.00  0.00           C  
HETATM 1172  C05 OCT A  12      27.642   0.378  30.840  1.00  0.00           C  
HETATM 1173  C06 OCT A  12      28.762   1.203  31.642  1.00  0.00           C  
HETATM 1174  C07 OCT A  12      29.731   1.987  30.744  1.00  0.00           C  
HETATM 1175  N08 OCT A  12      30.710   2.791  31.515  1.00  0.00           N  
HETATM 1176  C09 OCT A  12      31.584   3.534  30.512  1.00  0.00           C  
HETATM 1177  C0A OCT A  12      30.969   4.556  29.505  1.00  0.00           C  
HETATM 1178  C0B OCT A  12      32.063   5.073  28.523  1.00  0.00           C  
HETATM 1179  C0C OCT A  12      32.967   6.201  29.086  1.00  0.00           C  
HETATM 1180  C0D OCT A  12      34.150   6.533  28.207  1.00  0.00           C  
HETATM 1181  C0E OCT A  12      35.352   5.631  28.527  1.00  0.00           C  
HETATM 1182  C0F OCT A  12      36.268   5.686  27.356  1.00  0.00           C  
HETATM 1183  C0G OCT A  12      37.666   5.303  27.699  1.00  0.00           C  
HETATM 1184  C0H OCT A  12      30.018   3.764  32.325  1.00  0.00           C  
HETATM 1185  C0I OCT A  12      31.589   1.926  32.347  1.00  0.00           C  
HETATM 1186  C0J OCT A  12      32.333   0.770  31.727  1.00  0.00           C  
HETATM 1187  C0K OCT A  12      33.451   0.131  32.634  1.00  0.00           C  
HETATM 1188  C0M OCT A  12      33.997  -1.196  32.103  1.00  0.00           C  
HETATM 1189  C0N OCT A  12      35.357  -1.590  32.581  1.00  0.00           C  
HETATM 1190  C0O OCT A  12      36.410  -0.995  31.675  1.00  0.00           C  
HETATM 1191  C0P OCT A  12      37.754  -1.016  32.212  1.00  0.00           C  
HETATM 1192  C0Q OCT A  12      38.826  -1.249  31.068  1.00  0.00           C  
HETATM 1193  H0R OCT A  12      32.185  -3.076  29.403  1.00  0.00           H  
HETATM 1194  H0S OCT A  12      32.085  -1.581  28.522  1.00  0.00           H  
HETATM 1195  H0T OCT A  12      32.492  -2.993  27.688  1.00  0.00           H  
HETATM 1196  H0U OCT A  12      30.534  -4.134  27.973  1.00  0.00           H  
HETATM 1197  H0V OCT A  12      30.079  -2.626  27.268  1.00  0.00           H  
HETATM 1198  H0W OCT A  12      29.506  -3.409  30.191  1.00  0.00           H  
HETATM 1199  H0X OCT A  12      28.474  -3.120  28.830  1.00  0.00           H  
HETATM 1200  H0Y OCT A  12      29.154  -0.718  28.766  1.00  0.00           H  
HETATM 1201  H0Z OCT A  12      30.131  -0.877  30.220  1.00  0.00           H  
HETATM 1202  H10 OCT A  12      28.327  -1.658  31.537  1.00  0.00           H  
HETATM 1203  H11 OCT A  12      27.120  -1.580  30.262  1.00  0.00           H  
HETATM 1204  H12 OCT A  12      26.691   0.527  31.352  1.00  0.00           H  
HETATM 1205  H13 OCT A  12      27.448   0.858  29.881  1.00  0.00           H  
HETATM 1206  H14 OCT A  12      29.321   0.573  32.334  1.00  0.00           H  
HETATM 1207  H15 OCT A  12      28.078   1.786  32.259  1.00  0.00           H  
HETATM 1208  H16 OCT A  12      29.050   2.595  30.149  1.00  0.00           H  
HETATM 1209  H17 OCT A  12      30.251   1.402  29.986  1.00  0.00           H  
HETATM 1210  H18 OCT A  12      31.862   2.767  29.790  1.00  0.00           H  
HETATM 1211  H19 OCT A  12      32.375   4.060  31.045  1.00  0.00           H  
HETATM 1212  H1A OCT A  12      30.474   5.421  29.946  1.00  0.00           H  
HETATM 1213  H1B OCT A  12      30.230   3.942  28.991  1.00  0.00           H  
HETATM 1214  H1C OCT A  12      31.636   5.639  27.695  1.00  0.00           H  
HETATM 1215  H1D OCT A  12      32.594   4.193  28.161  1.00  0.00           H  
HETATM 1216  H1E OCT A  12      33.356   5.935  30.069  1.00  0.00           H  
HETATM 1217  H1F OCT A  12      32.388   7.123  29.030  1.00  0.00           H  
HETATM 1218  H1G OCT A  12      34.478   7.571  28.155  1.00  0.00           H  
HETATM 1219  H1H OCT A  12      33.875   6.283  27.182  1.00  0.00           H  
HETATM 1220  H1I OCT A  12      35.123   4.596  28.780  1.00  0.00           H  
HETATM 1221  H1J OCT A  12      35.800   6.106  29.400  1.00  0.00           H  
HETATM 1222  H1K OCT A  12      36.315   6.694  26.944  1.00  0.00           H  
HETATM 1223  H1M OCT A  12      35.848   5.005  26.616  1.00  0.00           H  
HETATM 1224  H1N OCT A  12      38.005   5.864  28.570  1.00  0.00           H  
HETATM 1225  H1O OCT A  12      38.297   5.735  26.922  1.00  0.00           H  
HETATM 1226  H1P OCT A  12      37.840   4.240  27.863  1.00  0.00           H  
HETATM 1227  H1Q OCT A  12      29.011   3.847  31.916  1.00  0.00           H  
HETATM 1228  H1R OCT A  12      30.459   4.752  32.197  1.00  0.00           H  
HETATM 1229  H1S OCT A  12      30.043   3.405  33.354  1.00  0.00           H  
HETATM 1230  H1T OCT A  12      31.008   1.537  33.183  1.00  0.00           H  
HETATM 1231  H1U OCT A  12      32.276   2.654  32.779  1.00  0.00           H  
HETATM 1232  H1V OCT A  12      32.881   1.259  30.921  1.00  0.00           H  
HETATM 1233  H1W OCT A  12      31.714   0.014  31.245  1.00  0.00           H  
HETATM 1234  H1X OCT A  12      32.908  -0.149  33.537  1.00  0.00           H  
HETATM 1235  H1Y OCT A  12      34.228   0.869  32.836  1.00  0.00           H  
HETATM 1236  H1Z OCT A  12      34.004  -1.237  31.014  1.00  0.00           H  
HETATM 1237  H20 OCT A  12      33.377  -2.034  32.422  1.00  0.00           H  
HETATM 1238  H21 OCT A  12      35.529  -2.666  32.584  1.00  0.00           H  
HETATM 1239  H22 OCT A  12      35.526  -1.169  33.572  1.00  0.00           H  
HETATM 1240  H23 OCT A  12      36.219   0.026  31.344  1.00  0.00           H  
HETATM 1241  H24 OCT A  12      36.463  -1.577  30.755  1.00  0.00           H  
HETATM 1242  H25 OCT A  12      37.902  -1.879  32.861  1.00  0.00           H  
HETATM 1243  H26 OCT A  12      37.923  -0.172  32.880  1.00  0.00           H  
HETATM 1244  H27 OCT A  12      38.695  -0.650  30.167  1.00  0.00           H  
HETATM 1245  H28 OCT A  12      38.893  -2.298  30.780  1.00  0.00           H  
HETATM 1246  H29 OCT A  12      39.827  -0.973  31.401  1.00  0.00           H  
HETATM 1273  C00 OCT A  13      51.762  27.718   6.844  1.00  0.00           C  
HETATM 1274  C01 OCT A  13      52.587  27.476   5.531  1.00  0.00           C  
HETATM 1275  C02 OCT A  13      51.739  26.791   4.449  1.00  0.00           C  
HETATM 1276  C03 OCT A  13      51.512  25.294   4.823  1.00  0.00           C  
HETATM 1277  C04 OCT A  13      50.648  24.653   3.748  1.00  0.00           C  
HETATM 1278  C05 OCT A  13      49.856  23.562   4.372  1.00  0.00           C  
HETATM 1279  C06 OCT A  13      49.249  22.658   3.398  1.00  0.00           C  
HETATM 1280  C07 OCT A  13      48.025  21.910   3.911  1.00  0.00           C  
HETATM 1281  N08 OCT A  13      47.446  20.952   2.900  1.00  0.00           N  
HETATM 1282  C09 OCT A  13      46.395  20.081   3.549  1.00  0.00           C  
HETATM 1283  C0A OCT A  13      45.540  20.748   4.524  1.00  0.00           C  
HETATM 1284  C0B OCT A  13      44.571  19.666   5.219  1.00  0.00           C  
HETATM 1285  C0C OCT A  13      43.382  20.274   5.923  1.00  0.00           C  
HETATM 1286  C0D OCT A  13      42.341  19.303   6.468  1.00  0.00           C  
HETATM 1287  C0E OCT A  13      41.213  20.006   7.324  1.00  0.00           C  
HETATM 1288  C0F OCT A  13      40.230  19.041   8.055  1.00  0.00           C  
HETATM 1289  C0G OCT A  13      39.561  19.786   9.203  1.00  0.00           C  
HETATM 1290  C0H OCT A  13      46.763  21.814   1.847  1.00  0.00           C  
HETATM 1291  C0I OCT A  13      48.446  20.172   2.205  1.00  0.00           C  
HETATM 1292  C0J OCT A  13      47.768  19.165   1.219  1.00  0.00           C  
HETATM 1293  C0K OCT A  13      48.721  18.188   0.567  1.00  0.00           C  
HETATM 1294  C0M OCT A  13      48.055  17.284  -0.363  1.00  0.00           C  
HETATM 1295  C0N OCT A  13      48.666  15.904  -0.370  1.00  0.00           C  
HETATM 1296  C0O OCT A  13      48.299  15.080  -1.607  1.00  0.00           C  
HETATM 1297  C0P OCT A  13      47.122  14.175  -1.324  1.00  0.00           C  
HETATM 1298  C0Q OCT A  13      47.517  12.825  -0.719  1.00  0.00           C  
HETATM 1299  H0R OCT A  13      50.830  28.265   6.703  1.00  0.00           H  
HETATM 1300  H0S OCT A  13      52.539  28.221   7.421  1.00  0.00           H  
HETATM 1301  H0T OCT A  13      51.584  26.776   7.363  1.00  0.00           H  
HETATM 1302  H0U OCT A  13      53.488  26.951   5.846  1.00  0.00           H  
HETATM 1303  H0V OCT A  13      52.943  28.424   5.130  1.00  0.00           H  
HETATM 1304  H0W OCT A  13      52.222  26.807   3.472  1.00  0.00           H  
HETATM 1305  H0X OCT A  13      50.746  27.240   4.452  1.00  0.00           H  
HETATM 1306  H0Y OCT A  13      51.192  25.159   5.856  1.00  0.00           H  
HETATM 1307  H0Z OCT A  13      52.436  24.721   4.746  1.00  0.00           H  
HETATM 1308  H10 OCT A  13      51.225  24.286   2.900  1.00  0.00           H  
HETATM 1309  H11 OCT A  13      49.857  25.320   3.403  1.00  0.00           H  
HETATM 1310  H12 OCT A  13      48.976  23.772   4.980  1.00  0.00           H  
HETATM 1311  H13 OCT A  13      50.586  22.947   4.898  1.00  0.00           H  
HETATM 1312  H14 OCT A  13      50.041  22.035   2.983  1.00  0.00           H  
HETATM 1313  H15 OCT A  13      48.884  23.232   2.546  1.00  0.00           H  
HETATM 1314  H16 OCT A  13      47.274  22.637   4.219  1.00  0.00           H  
HETATM 1315  H17 OCT A  13      48.398  21.412   4.806  1.00  0.00           H  
HETATM 1316  H18 OCT A  13      46.786  19.282   4.179  1.00  0.00           H  
HETATM 1317  H19 OCT A  13      45.775  19.628   2.776  1.00  0.00           H  
HETATM 1318  H1A OCT A  13      44.920  21.477   4.002  1.00  0.00           H  
HETATM 1319  H1B OCT A  13      46.118  21.149   5.357  1.00  0.00           H  
HETATM 1320  H1C OCT A  13      45.203  19.088   5.893  1.00  0.00           H  
HETATM 1321  H1D OCT A  13      44.230  18.929   4.492  1.00  0.00           H  
HETATM 1322  H1E OCT A  13      42.880  21.032   5.322  1.00  0.00           H  
HETATM 1323  H1F OCT A  13      43.628  20.954   6.738  1.00  0.00           H  
HETATM 1324  H1G OCT A  13      42.898  18.479   6.915  1.00  0.00           H  
HETATM 1325  H1H OCT A  13      41.870  18.889   5.577  1.00  0.00           H  
HETATM 1326  H1I OCT A  13      40.716  20.792   6.756  1.00  0.00           H  
HETATM 1327  H1J OCT A  13      41.734  20.417   8.189  1.00  0.00           H  
HETATM 1328  H1K OCT A  13      40.926  18.350   8.530  1.00  0.00           H  
HETATM 1329  H1M OCT A  13      39.554  18.529   7.370  1.00  0.00           H  
HETATM 1330  H1N OCT A  13      38.922  20.589   8.835  1.00  0.00           H  
HETATM 1331  H1O OCT A  13      40.285  20.300   9.835  1.00  0.00           H  
HETATM 1332  H1P OCT A  13      38.950  19.021   9.682  1.00  0.00           H  
HETATM 1333  H1Q OCT A  13      46.066  21.274   1.206  1.00  0.00           H  
HETATM 1334  H1R OCT A  13      47.490  22.405   1.291  1.00  0.00           H  
HETATM 1335  H1S OCT A  13      46.194  22.607   2.332  1.00  0.00           H  
HETATM 1336  H1T OCT A  13      48.967  19.580   2.957  1.00  0.00           H  
HETATM 1337  H1U OCT A  13      49.167  20.727   1.604  1.00  0.00           H  
HETATM 1338  H1V OCT A  13      47.369  19.715   0.367  1.00  0.00           H  
HETATM 1339  H1W OCT A  13      47.008  18.573   1.728  1.00  0.00           H  
HETATM 1340  H1X OCT A  13      49.008  17.539   1.395  1.00  0.00           H  
HETATM 1341  H1Y OCT A  13      49.598  18.733   0.218  1.00  0.00           H  
HETATM 1342  H1Z OCT A  13      48.016  17.746  -1.350  1.00  0.00           H  
HETATM 1343  H20 OCT A  13      46.987  17.234  -0.149  1.00  0.00           H  
HETATM 1344  H21 OCT A  13      48.342  15.297   0.475  1.00  0.00           H  
HETATM 1345  H22 OCT A  13      49.747  16.011  -0.287  1.00  0.00           H  
HETATM 1346  H23 OCT A  13      49.217  14.561  -1.882  1.00  0.00           H  
HETATM 1347  H24 OCT A  13      48.119  15.726  -2.466  1.00  0.00           H  
HETATM 1348  H25 OCT A  13      46.601  14.037  -2.271  1.00  0.00           H  
HETATM 1349  H26 OCT A  13      46.369  14.623  -0.676  1.00  0.00           H  
HETATM 1350  H27 OCT A  13      48.063  12.915   0.220  1.00  0.00           H  
HETATM 1351  H28 OCT A  13      48.145  12.308  -1.445  1.00  0.00           H  
HETATM 1352  H29 OCT A  13      46.664  12.151  -0.645  1.00  0.00           H  
HETATM 1379  C00 OCT A  14      17.878  -3.332  14.620  1.00  0.00           C  
HETATM 1380  C01 OCT A  14      16.509  -2.800  15.025  1.00  0.00           C  
HETATM 1381  C02 OCT A  14      16.613  -1.324  15.453  1.00  0.00           C  
HETATM 1382  C03 OCT A  14      17.314  -0.986  16.808  1.00  0.00           C  
HETATM 1383  C04 OCT A  14      17.379   0.509  17.196  1.00  0.00           C  
HETATM 1384  C05 OCT A  14      16.184   1.002  17.988  1.00  0.00           C  
HETATM 1385  C06 OCT A  14      15.802   2.442  17.871  1.00  0.00           C  
HETATM 1386  C07 OCT A  14      14.438   2.643  18.557  1.00  0.00           C  
HETATM 1387  N08 OCT A  14      13.964   3.991  18.338  1.00  0.00           N  
HETATM 1388  C09 OCT A  14      13.635   4.281  16.931  1.00  0.00           C  
HETATM 1389  C0A OCT A  14      12.787   3.189  16.162  1.00  0.00           C  
HETATM 1390  C0B OCT A  14      12.565   3.591  14.644  1.00  0.00           C  
HETATM 1391  C0C OCT A  14      11.567   2.635  13.915  1.00  0.00           C  
HETATM 1392  C0D OCT A  14      11.508   2.942  12.459  1.00  0.00           C  
HETATM 1393  C0E OCT A  14      10.290   2.230  11.821  1.00  0.00           C  
HETATM 1394  C0F OCT A  14      10.322   2.302  10.263  1.00  0.00           C  
HETATM 1395  C0G OCT A  14       9.400   1.372   9.492  1.00  0.00           C  
HETATM 1396  C0H OCT A  14      12.665   3.911  19.079  1.00  0.00           C  
HETATM 1397  C0I OCT A  14      14.944   5.114  18.671  1.00  0.00           C  
HETATM 1398  C0J OCT A  14      14.303   6.504  18.844  1.00  0.00           C  
HETATM 1399  C0K OCT A  14      15.369   7.520  19.243  1.00  0.00           C  
HETATM 1400  C0M OCT A  14      15.420   7.882  20.726  1.00  0.00           C  
HETATM 1401  C0N OCT A  14      16.716   8.555  21.191  1.00  0.00           C  
HETATM 1402  C0O OCT A  14      16.506   9.342  22.415  1.00  0.00           C  
HETATM 1403  C0P OCT A  14      17.573  10.486  22.494  1.00  0.00           C  
HETATM 1404  C0Q OCT A  14      17.397  11.306  23.730  1.00  0.00           C  
HETATM 1405  H0R OCT A  14      18.539  -2.637  14.102  1.00  0.00           H  
HETATM 1406  H0S OCT A  14      17.682  -4.271  14.102  1.00  0.00           H  
HETATM 1407  H0T OCT A  14      18.466  -3.631  15.488  1.00  0.00           H  
HETATM 1408  H0U OCT A  14      16.106  -3.452  15.800  1.00  0.00           H  
HETATM 1409  H0V OCT A  14      15.827  -2.789  14.175  1.00  0.00           H  
HETATM 1410  H0W OCT A  14      15.562  -1.093  15.628  1.00  0.00           H  
HETATM 1411  H0X OCT A  14      16.987  -0.705  14.637  1.00  0.00           H  
HETATM 1412  H0Y OCT A  14      18.274  -1.496  16.728  1.00  0.00           H  
HETATM 1413  H0Z OCT A  14      16.727  -1.561  17.524  1.00  0.00           H  
HETATM 1414  H10 OCT A  14      17.382   1.105  16.284  1.00  0.00           H  
HETATM 1415  H11 OCT A  14      18.286   0.666  17.781  1.00  0.00           H  
HETATM 1416  H12 OCT A  14      16.356   0.818  19.048  1.00  0.00           H  
HETATM 1417  H13 OCT A  14      15.374   0.336  17.689  1.00  0.00           H  
HETATM 1418  H14 OCT A  14      15.733   2.755  16.830  1.00  0.00           H  
HETATM 1419  H15 OCT A  14      16.609   3.106  18.184  1.00  0.00           H  
HETATM 1420  H16 OCT A  14      14.483   2.370  19.611  1.00  0.00           H  
HETATM 1421  H17 OCT A  14      13.806   1.944  18.009  1.00  0.00           H  
HETATM 1422  H18 OCT A  14      14.572   4.354  16.380  1.00  0.00           H  
HETATM 1423  H19 OCT A  14      12.997   5.164  16.889  1.00  0.00           H  
HETATM 1424  H1A OCT A  14      11.880   3.084  16.758  1.00  0.00           H  
HETATM 1425  H1B OCT A  14      13.297   2.226  16.185  1.00  0.00           H  
HETATM 1426  H1C OCT A  14      13.561   3.580  14.203  1.00  0.00           H  
HETATM 1427  H1D OCT A  14      12.253   4.630  14.540  1.00  0.00           H  
HETATM 1428  H1E OCT A  14      10.608   2.849  14.389  1.00  0.00           H  
HETATM 1429  H1F OCT A  14      11.809   1.602  14.165  1.00  0.00           H  
HETATM 1430  H1G OCT A  14      12.440   2.625  11.991  1.00  0.00           H  
HETATM 1431  H1H OCT A  14      11.519   4.008  12.231  1.00  0.00           H  
HETATM 1432  H1I OCT A  14       9.429   2.806  12.162  1.00  0.00           H  
HETATM 1433  H1J OCT A  14      10.069   1.206  12.123  1.00  0.00           H  
HETATM 1434  H1K OCT A  14      11.302   2.083   9.838  1.00  0.00           H  
HETATM 1435  H1M OCT A  14      10.133   3.345  10.011  1.00  0.00           H  
HETATM 1436  H1N OCT A  14       9.748   0.340   9.472  1.00  0.00           H  
HETATM 1437  H1O OCT A  14       9.256   1.645   8.447  1.00  0.00           H  
HETATM 1438  H1P OCT A  14       8.427   1.342   9.983  1.00  0.00           H  
HETATM 1439  H1Q OCT A  14      12.917   4.076  20.126  1.00  0.00           H  
HETATM 1440  H1R OCT A  14      12.141   2.961  18.979  1.00  0.00           H  
HETATM 1441  H1S OCT A  14      11.931   4.696  18.896  1.00  0.00           H  
HETATM 1442  H1T OCT A  14      15.632   5.217  17.832  1.00  0.00           H  
HETATM 1443  H1U OCT A  14      15.511   4.833  19.559  1.00  0.00           H  
HETATM 1444  H1V OCT A  14      13.634   6.426  19.701  1.00  0.00           H  
HETATM 1445  H1W OCT A  14      13.753   6.795  17.949  1.00  0.00           H  
HETATM 1446  H1X OCT A  14      15.253   8.502  18.784  1.00  0.00           H  
HETATM 1447  H1Y OCT A  14      16.340   7.181  18.880  1.00  0.00           H  
HETATM 1448  H1Z OCT A  14      15.105   7.050  21.356  1.00  0.00           H  
HETATM 1449  H20 OCT A  14      14.702   8.696  20.821  1.00  0.00           H  
HETATM 1450  H21 OCT A  14      16.827   9.296  20.400  1.00  0.00           H  
HETATM 1451  H22 OCT A  14      17.552   7.857  21.161  1.00  0.00           H  
HETATM 1452  H23 OCT A  14      16.419   8.764  23.334  1.00  0.00           H  
HETATM 1453  H24 OCT A  14      15.546   9.849  22.318  1.00  0.00           H  
HETATM 1454  H25 OCT A  14      17.619  11.084  21.585  1.00  0.00           H  
HETATM 1455  H26 OCT A  14      18.558  10.023  22.426  1.00  0.00           H  
HETATM 1456  H27 OCT A  14      17.003  10.736  24.571  1.00  0.00           H  
HETATM 1457  H28 OCT A  14      16.617  12.051  23.574  1.00  0.00           H  
HETATM 1458  H29 OCT A  14      18.267  11.922  23.956  1.00  0.00           H  
HETATM 1485  C00 OCT A  15      48.517   3.394  33.900  1.00  0.00           C  
HETATM 1486  C01 OCT A  15      49.709   4.045  34.638  1.00  0.00           C  
HETATM 1487  C02 OCT A  15      50.264   5.228  33.742  1.00  0.00           C  
HETATM 1488  C03 OCT A  15      49.592   6.558  34.009  1.00  0.00           C  
HETATM 1489  C04 OCT A  15      50.150   7.752  33.279  1.00  0.00           C  
HETATM 1490  C05 OCT A  15      49.516   9.061  33.741  1.00  0.00           C  
HETATM 1491  C06 OCT A  15      50.312  10.285  33.344  1.00  0.00           C  
HETATM 1492  C07 OCT A  15      49.596  11.442  32.585  1.00  0.00           C  
HETATM 1493  N08 OCT A  15      50.487  12.418  32.044  1.00  0.00           N  
HETATM 1494  C09 OCT A  15      49.691  13.437  31.395  1.00  0.00           C  
HETATM 1495  C0A OCT A  15      50.501  14.517  30.610  1.00  0.00           C  
HETATM 1496  C0B OCT A  15      49.902  15.959  30.642  1.00  0.00           C  
HETATM 1497  C0C OCT A  15      50.831  16.989  29.917  1.00  0.00           C  
HETATM 1498  C0D OCT A  15      50.332  18.418  29.973  1.00  0.00           C  
HETATM 1499  C0E OCT A  15      51.024  19.339  28.961  1.00  0.00           C  
HETATM 1500  C0F OCT A  15      52.604  19.507  29.169  1.00  0.00           C  
HETATM 1501  C0G OCT A  15      53.124  20.437  28.046  1.00  0.00           C  
HETATM 1502  C0H OCT A  15      51.278  13.050  33.098  1.00  0.00           C  
HETATM 1503  C0I OCT A  15      51.429  11.712  31.181  1.00  0.00           C  
HETATM 1504  C0J OCT A  15      50.830  11.000  29.929  1.00  0.00           C  
HETATM 1505  C0K OCT A  15      51.886  10.270  29.136  1.00  0.00           C  
HETATM 1506  C0M OCT A  15      52.429   9.111  29.941  1.00  0.00           C  
HETATM 1507  C0N OCT A  15      53.362   8.214  29.166  1.00  0.00           C  
HETATM 1508  C0O OCT A  15      53.917   6.966  30.010  1.00  0.00           C  
HETATM 1509  C0P OCT A  15      55.080   7.480  30.968  1.00  0.00           C  
HETATM 1510  C0Q OCT A  15      55.803   6.469  31.770  1.00  0.00           C  
HETATM 1511  H0R OCT A  15      48.226   2.446  34.352  1.00  0.00           H  
HETATM 1512  H0S OCT A  15      48.917   3.102  32.929  1.00  0.00           H  
HETATM 1513  H0T OCT A  15      47.639   4.027  33.772  1.00  0.00           H  
HETATM 1514  H0U OCT A  15      50.385   3.208  34.809  1.00  0.00           H  
HETATM 1515  H0V OCT A  15      49.393   4.435  35.606  1.00  0.00           H  
HETATM 1516  H0W OCT A  15      50.273   4.904  32.701  1.00  0.00           H  
HETATM 1517  H0X OCT A  15      51.338   5.311  33.907  1.00  0.00           H  
HETATM 1518  H0Y OCT A  15      49.742   6.833  35.053  1.00  0.00           H  
HETATM 1519  H0Z OCT A  15      48.550   6.498  33.695  1.00  0.00           H  
HETATM 1520  H10 OCT A  15      50.017   7.596  32.208  1.00  0.00           H  
HETATM 1521  H11 OCT A  15      51.219   7.659  33.470  1.00  0.00           H  
HETATM 1522  H12 OCT A  15      49.386   9.004  34.822  1.00  0.00           H  
HETATM 1523  H13 OCT A  15      48.586   9.098  33.174  1.00  0.00           H  
HETATM 1524  H14 OCT A  15      51.111   9.845  32.748  1.00  0.00           H  
HETATM 1525  H15 OCT A  15      50.905  10.595  34.205  1.00  0.00           H  
HETATM 1526  H16 OCT A  15      48.859  11.965  33.194  1.00  0.00           H  
HETATM 1527  H17 OCT A  15      49.036  10.944  31.793  1.00  0.00           H  
HETATM 1528  H18 OCT A  15      49.088  14.003  32.106  1.00  0.00           H  
HETATM 1529  H19 OCT A  15      48.968  12.952  30.739  1.00  0.00           H  
HETATM 1530  H1A OCT A  15      50.513  14.289  29.544  1.00  0.00           H  
HETATM 1531  H1B OCT A  15      51.527  14.696  30.931  1.00  0.00           H  
HETATM 1532  H1C OCT A  15      49.885  16.233  31.697  1.00  0.00           H  
HETATM 1533  H1D OCT A  15      48.868  15.957  30.296  1.00  0.00           H  
HETATM 1534  H1E OCT A  15      51.041  16.629  28.910  1.00  0.00           H  
HETATM 1535  H1F OCT A  15      51.819  16.887  30.367  1.00  0.00           H  
HETATM 1536  H1G OCT A  15      50.570  18.829  30.955  1.00  0.00           H  
HETATM 1537  H1H OCT A  15      49.253  18.467  29.830  1.00  0.00           H  
HETATM 1538  H1I OCT A  15      50.589  20.338  28.987  1.00  0.00           H  
HETATM 1539  H1J OCT A  15      50.965  18.876  27.975  1.00  0.00           H  
HETATM 1540  H1K OCT A  15      52.999  18.504  29.012  1.00  0.00           H  
HETATM 1541  H1M OCT A  15      52.858  19.750  30.201  1.00  0.00           H  
HETATM 1542  H1N OCT A  15      52.387  20.456  27.243  1.00  0.00           H  
HETATM 1543  H1O OCT A  15      54.099  20.272  27.589  1.00  0.00           H  
HETATM 1544  H1P OCT A  15      53.155  21.447  28.454  1.00  0.00           H  
HETATM 1545  H1Q OCT A  15      51.599  12.378  33.894  1.00  0.00           H  
HETATM 1546  H1R OCT A  15      50.666  13.853  33.510  1.00  0.00           H  
HETATM 1547  H1S OCT A  15      52.147  13.586  32.719  1.00  0.00           H  
HETATM 1548  H1T OCT A  15      52.213  11.101  31.629  1.00  0.00           H  
HETATM 1549  H1U OCT A  15      52.016  12.462  30.651  1.00  0.00           H  
HETATM 1550  H1V OCT A  15      50.421  11.777  29.283  1.00  0.00           H  
HETATM 1551  H1W OCT A  15      49.984  10.369  30.201  1.00  0.00           H  
HETATM 1552  H1X OCT A  15      52.707  10.952  28.916  1.00  0.00           H  
HETATM 1553  H1Y OCT A  15      51.456   9.893  28.208  1.00  0.00           H  
HETATM 1554  H1Z OCT A  15      51.658   8.512  30.425  1.00  0.00           H  
HETATM 1555  H20 OCT A  15      53.062   9.559  30.707  1.00  0.00           H  
HETATM 1556  H21 OCT A  15      54.220   8.738  28.745  1.00  0.00           H  
HETATM 1557  H22 OCT A  15      52.767   7.851  28.328  1.00  0.00           H  
HETATM 1558  H23 OCT A  15      54.339   6.245  29.310  1.00  0.00           H  
HETATM 1559  H24 OCT A  15      53.024   6.518  30.444  1.00  0.00           H  
HETATM 1560  H25 OCT A  15      54.651   8.233  31.629  1.00  0.00           H  
HETATM 1561  H26 OCT A  15      55.730   8.043  30.298  1.00  0.00           H  
HETATM 1562  H27 OCT A  15      56.255   5.648  31.213  1.00  0.00           H  
HETATM 1563  H28 OCT A  15      55.217   5.981  32.549  1.00  0.00           H  
HETATM 1564  H29 OCT A  15      56.621   6.935  32.320  1.00  0.00           H  
HETATM 1591  C00 OCT A  16      -6.350  50.822  54.646  1.00  0.00           C  
HETATM 1592  C01 OCT A  16      -5.514  49.806  55.362  1.00  0.00           C  
HETATM 1593  C02 OCT A  16      -4.051  50.268  55.443  1.00  0.00           C  
HETATM 1594  C03 OCT A  16      -3.069  49.514  56.252  1.00  0.00           C  
HETATM 1595  C04 OCT A  16      -1.703  50.209  56.453  1.00  0.00           C  
HETATM 1596  C05 OCT A  16      -0.912  49.552  57.495  1.00  0.00           C  
HETATM 1597  C06 OCT A  16       0.580  49.978  57.595  1.00  0.00           C  
HETATM 1598  C07 OCT A  16       1.317  49.999  56.270  1.00  0.00           C  
HETATM 1599  N08 OCT A  16       2.780  49.797  56.398  1.00  0.00           N  
HETATM 1600  C09 OCT A  16       3.377  49.985  55.064  1.00  0.00           C  
HETATM 1601  C0A OCT A  16       3.253  51.352  54.358  1.00  0.00           C  
HETATM 1602  C0B OCT A  16       3.970  51.217  52.994  1.00  0.00           C  
HETATM 1603  C0C OCT A  16       3.663  52.564  52.291  1.00  0.00           C  
HETATM 1604  C0D OCT A  16       4.344  52.744  50.957  1.00  0.00           C  
HETATM 1605  C0E OCT A  16       4.039  54.000  50.045  1.00  0.00           C  
HETATM 1606  C0F OCT A  16       5.092  54.209  49.012  1.00  0.00           C  
HETATM 1607  C0G OCT A  16       4.795  55.422  48.174  1.00  0.00           C  
HETATM 1608  C0H OCT A  16       3.198  50.890  57.160  1.00  0.00           C  
HETATM 1609  C0I OCT A  16       3.316  48.600  57.026  1.00  0.00           C  
HETATM 1610  C0J OCT A  16       4.771  48.213  56.763  1.00  0.00           C  
HETATM 1611  C0K OCT A  16       5.211  46.966  57.425  1.00  0.00           C  
HETATM 1612  C0M OCT A  16       5.219  46.951  58.977  1.00  0.00           C  
HETATM 1613  C0N OCT A  16       3.952  46.363  59.507  1.00  0.00           C  
HETATM 1614  C0O OCT A  16       3.703  46.573  60.955  1.00  0.00           C  
HETATM 1615  C0P OCT A  16       2.905  45.501  61.595  1.00  0.00           C  
HETATM 1616  C0Q OCT A  16       2.440  45.863  63.072  1.00  0.00           C  
HETATM 1617  H0R OCT A  16      -7.433  50.724  54.721  1.00  0.00           H  
HETATM 1618  H0S OCT A  16      -6.247  50.831  53.561  1.00  0.00           H  
HETATM 1619  H0T OCT A  16      -6.147  51.819  55.038  1.00  0.00           H  
HETATM 1620  H0U OCT A  16      -5.508  48.809  54.924  1.00  0.00           H  
HETATM 1621  H0V OCT A  16      -5.960  49.698  56.351  1.00  0.00           H  
HETATM 1622  H0W OCT A  16      -4.002  51.306  55.771  1.00  0.00           H  
HETATM 1623  H0X OCT A  16      -3.544  50.325  54.479  1.00  0.00           H  
HETATM 1624  H0Y OCT A  16      -3.002  48.492  55.881  1.00  0.00           H  
HETATM 1625  H0Z OCT A  16      -3.499  49.280  57.226  1.00  0.00           H  
HETATM 1626  H10 OCT A  16      -1.766  51.233  56.822  1.00  0.00           H  
HETATM 1627  H11 OCT A  16      -1.158  50.180  55.509  1.00  0.00           H  
HETATM 1628  H12 OCT A  16      -1.069  48.480  57.379  1.00  0.00           H  
HETATM 1629  H13 OCT A  16      -1.339  49.752  58.477  1.00  0.00           H  
HETATM 1630  H14 OCT A  16       0.973  49.239  58.292  1.00  0.00           H  
HETATM 1631  H15 OCT A  16       0.618  50.921  58.140  1.00  0.00           H  
HETATM 1632  H16 OCT A  16       1.314  50.966  55.768  1.00  0.00           H  
HETATM 1633  H17 OCT A  16       0.885  49.195  55.672  1.00  0.00           H  
HETATM 1634  H18 OCT A  16       2.997  49.192  54.420  1.00  0.00           H  
HETATM 1635  H19 OCT A  16       4.442  49.759  55.117  1.00  0.00           H  
HETATM 1636  H1A OCT A  16       3.836  52.084  54.917  1.00  0.00           H  
HETATM 1637  H1B OCT A  16       2.244  51.634  54.055  1.00  0.00           H  
HETATM 1638  H1C OCT A  16       3.626  50.462  52.287  1.00  0.00           H  
HETATM 1639  H1D OCT A  16       5.040  51.032  53.089  1.00  0.00           H  
HETATM 1640  H1E OCT A  16       3.935  53.284  53.063  1.00  0.00           H  
HETATM 1641  H1F OCT A  16       2.579  52.628  52.192  1.00  0.00           H  
HETATM 1642  H1G OCT A  16       4.113  51.855  50.370  1.00  0.00           H  
HETATM 1643  H1H OCT A  16       5.412  52.833  51.159  1.00  0.00           H  
HETATM 1644  H1I OCT A  16       3.788  54.857  50.671  1.00  0.00           H  
HETATM 1645  H1J OCT A  16       3.093  53.868  49.520  1.00  0.00           H  
HETATM 1646  H1K OCT A  16       5.124  53.352  48.339  1.00  0.00           H  
HETATM 1647  H1M OCT A  16       6.124  54.189  49.363  1.00  0.00           H  
HETATM 1648  H1N OCT A  16       4.731  56.347  48.748  1.00  0.00           H  
HETATM 1649  H1O OCT A  16       3.819  55.339  47.697  1.00  0.00           H  
HETATM 1650  H1P OCT A  16       5.625  55.514  47.473  1.00  0.00           H  
HETATM 1651  H1Q OCT A  16       2.952  51.876  56.767  1.00  0.00           H  
HETATM 1652  H1R OCT A  16       4.288  50.915  57.151  1.00  0.00           H  
HETATM 1653  H1S OCT A  16       2.934  50.832  58.216  1.00  0.00           H  
HETATM 1654  H1T OCT A  16       2.632  47.757  56.929  1.00  0.00           H  
HETATM 1655  H1U OCT A  16       3.174  48.786  58.091  1.00  0.00           H  
HETATM 1656  H1V OCT A  16       5.415  49.044  57.048  1.00  0.00           H  
HETATM 1657  H1W OCT A  16       5.043  48.012  55.727  1.00  0.00           H  
HETATM 1658  H1X OCT A  16       6.235  46.841  57.074  1.00  0.00           H  
HETATM 1659  H1Y OCT A  16       4.593  46.112  57.149  1.00  0.00           H  
HETATM 1660  H1Z OCT A  16       5.335  47.979  59.319  1.00  0.00           H  
HETATM 1661  H20 OCT A  16       6.049  46.365  59.374  1.00  0.00           H  
HETATM 1662  H21 OCT A  16       4.001  45.276  59.460  1.00  0.00           H  
HETATM 1663  H22 OCT A  16       3.016  46.593  58.997  1.00  0.00           H  
HETATM 1664  H23 OCT A  16       3.173  47.526  60.933  1.00  0.00           H  
HETATM 1665  H24 OCT A  16       4.622  46.921  61.426  1.00  0.00           H  
HETATM 1666  H25 OCT A  16       3.425  44.543  61.583  1.00  0.00           H  
HETATM 1667  H26 OCT A  16       1.973  45.347  61.052  1.00  0.00           H  
HETATM 1668  H27 OCT A  16       1.775  45.178  63.597  1.00  0.00           H  
HETATM 1669  H28 OCT A  16       1.804  46.748  63.036  1.00  0.00           H  
HETATM 1670  H29 OCT A  16       3.312  45.976  63.716  1.00  0.00           H  
HETATM 1697  C00 OCT A  17      57.590  38.622  10.879  1.00  0.00           C  
HETATM 1698  C01 OCT A  17      57.413  40.114  10.603  1.00  0.00           C  
HETATM 1699  C02 OCT A  17      57.244  41.054  11.782  1.00  0.00           C  
HETATM 1700  C03 OCT A  17      56.658  42.415  11.293  1.00  0.00           C  
HETATM 1701  C04 OCT A  17      56.336  43.385  12.425  1.00  0.00           C  
HETATM 1702  C05 OCT A  17      55.658  44.645  11.928  1.00  0.00           C  
HETATM 1703  C06 OCT A  17      55.296  45.522  13.030  1.00  0.00           C  
HETATM 1704  C07 OCT A  17      56.509  46.126  13.730  1.00  0.00           C  
HETATM 1705  N08 OCT A  17      56.215  46.959  14.919  1.00  0.00           N  
HETATM 1706  C09 OCT A  17      57.568  47.438  15.229  1.00  0.00           C  
HETATM 1707  C0A OCT A  17      58.097  48.417  14.277  1.00  0.00           C  
HETATM 1708  C0B OCT A  17      59.259  49.305  14.679  1.00  0.00           C  
HETATM 1709  C0C OCT A  17      59.419  50.233  13.499  1.00  0.00           C  
HETATM 1710  C0D OCT A  17      60.638  51.109  13.755  1.00  0.00           C  
HETATM 1711  C0E OCT A  17      61.024  51.928  12.504  1.00  0.00           C  
HETATM 1712  C0F OCT A  17      59.786  52.578  11.840  1.00  0.00           C  
HETATM 1713  C0G OCT A  17      60.009  53.305  10.470  1.00  0.00           C  
HETATM 1714  C0H OCT A  17      55.301  48.042  14.487  1.00  0.00           C  
HETATM 1715  C0I OCT A  17      55.539  46.105  15.992  1.00  0.00           C  
HETATM 1716  C0J OCT A  17      56.359  44.871  16.445  1.00  0.00           C  
HETATM 1717  C0K OCT A  17      55.525  44.230  17.559  1.00  0.00           C  
HETATM 1718  C0M OCT A  17      55.801  42.764  17.816  1.00  0.00           C  
HETATM 1719  C0N OCT A  17      54.860  42.227  18.882  1.00  0.00           C  
HETATM 1720  C0O OCT A  17      55.194  40.722  19.015  1.00  0.00           C  
HETATM 1721  C0P OCT A  17      54.113  40.206  19.924  1.00  0.00           C  
HETATM 1722  C0Q OCT A  17      54.315  38.707  20.275  1.00  0.00           C  
HETATM 1723  H0R OCT A  17      57.901  38.083   9.984  1.00  0.00           H  
HETATM 1724  H0S OCT A  17      56.676  38.152  11.241  1.00  0.00           H  
HETATM 1725  H0T OCT A  17      58.237  38.341  11.710  1.00  0.00           H  
HETATM 1726  H0U OCT A  17      56.590  40.239   9.898  1.00  0.00           H  
HETATM 1727  H0V OCT A  17      58.306  40.356  10.027  1.00  0.00           H  
HETATM 1728  H0W OCT A  17      58.177  41.192  12.328  1.00  0.00           H  
HETATM 1729  H0X OCT A  17      56.561  40.711  12.559  1.00  0.00           H  
HETATM 1730  H0Y OCT A  17      55.689  42.113  10.896  1.00  0.00           H  
HETATM 1731  H0Z OCT A  17      57.241  42.819  10.466  1.00  0.00           H  
HETATM 1732  H10 OCT A  17      57.237  43.548  13.017  1.00  0.00           H  
HETATM 1733  H11 OCT A  17      55.739  42.930  13.215  1.00  0.00           H  
HETATM 1734  H12 OCT A  17      54.847  44.331  11.271  1.00  0.00           H  
HETATM 1735  H13 OCT A  17      56.295  45.197  11.237  1.00  0.00           H  
HETATM 1736  H14 OCT A  17      54.632  44.995  13.716  1.00  0.00           H  
HETATM 1737  H15 OCT A  17      54.721  46.335  12.588  1.00  0.00           H  
HETATM 1738  H16 OCT A  17      56.963  46.682  12.910  1.00  0.00           H  
HETATM 1739  H17 OCT A  17      57.216  45.362  14.054  1.00  0.00           H  
HETATM 1740  H18 OCT A  17      58.279  46.616  15.311  1.00  0.00           H  
HETATM 1741  H19 OCT A  17      57.594  47.969  16.180  1.00  0.00           H  
HETATM 1742  H1A OCT A  17      57.331  49.162  14.063  1.00  0.00           H  
HETATM 1743  H1B OCT A  17      58.435  47.991  13.333  1.00  0.00           H  
HETATM 1744  H1C OCT A  17      60.222  48.803  14.763  1.00  0.00           H  
HETATM 1745  H1D OCT A  17      59.116  49.922  15.566  1.00  0.00           H  
HETATM 1746  H1E OCT A  17      58.552  50.892  13.446  1.00  0.00           H  
HETATM 1747  H1F OCT A  17      59.523  49.681  12.565  1.00  0.00           H  
HETATM 1748  H1G OCT A  17      61.489  50.471  13.994  1.00  0.00           H  
HETATM 1749  H1H OCT A  17      60.450  51.733  14.629  1.00  0.00           H  
HETATM 1750  H1I OCT A  17      61.688  51.300  11.911  1.00  0.00           H  
HETATM 1751  H1J OCT A  17      61.643  52.716  12.933  1.00  0.00           H  
HETATM 1752  H1K OCT A  17      59.399  53.276  12.582  1.00  0.00           H  
HETATM 1753  H1M OCT A  17      59.005  51.835  11.673  1.00  0.00           H  
HETATM 1754  H1N OCT A  17      60.583  54.230  10.512  1.00  0.00           H  
HETATM 1755  H1O OCT A  17      59.034  53.539  10.043  1.00  0.00           H  
HETATM 1756  H1P OCT A  17      60.518  52.723   9.701  1.00  0.00           H  
HETATM 1757  H1Q OCT A  17      55.306  48.871  15.195  1.00  0.00           H  
HETATM 1758  H1R OCT A  17      54.257  47.754  14.610  1.00  0.00           H  
HETATM 1759  H1S OCT A  17      55.385  48.473  13.489  1.00  0.00           H  
HETATM 1760  H1T OCT A  17      54.565  45.865  15.567  1.00  0.00           H  
HETATM 1761  H1U OCT A  17      55.347  46.795  16.814  1.00  0.00           H  
HETATM 1762  H1V OCT A  17      57.363  45.115  16.793  1.00  0.00           H  
HETATM 1763  H1W OCT A  17      56.563  44.191  15.618  1.00  0.00           H  
HETATM 1764  H1X OCT A  17      54.463  44.223  17.314  1.00  0.00           H  
HETATM 1765  H1Y OCT A  17      55.665  44.867  18.433  1.00  0.00           H  
HETATM 1766  H1Z OCT A  17      56.788  42.776  18.278  1.00  0.00           H  
HETATM 1767  H20 OCT A  17      55.761  42.093  16.957  1.00  0.00           H  
HETATM 1768  H21 OCT A  17      53.789  42.298  18.692  1.00  0.00           H  
HETATM 1769  H22 OCT A  17      55.044  42.773  19.807  1.00  0.00           H  
HETATM 1770  H23 OCT A  17      56.202  40.546  19.390  1.00  0.00           H  
HETATM 1771  H24 OCT A  17      55.171  40.438  17.963  1.00  0.00           H  
HETATM 1772  H25 OCT A  17      53.060  40.333  19.674  1.00  0.00           H  
HETATM 1773  H26 OCT A  17      54.217  40.803  20.830  1.00  0.00           H  
HETATM 1774  H27 OCT A  17      55.284  38.408  20.673  1.00  0.00           H  
HETATM 1775  H28 OCT A  17      54.217  38.248  19.291  1.00  0.00           H  
HETATM 1776  H29 OCT A  17      53.417  38.469  20.845  1.00  0.00           H  
HETATM 1803  C00 OCT A  18      -2.569  52.850  34.777  1.00  0.00           C  
HETATM 1804  C01 OCT A  18      -1.323  52.952  33.909  1.00  0.00           C  
HETATM 1805  C02 OCT A  18      -0.683  51.585  33.657  1.00  0.00           C  
HETATM 1806  C03 OCT A  18       0.665  51.700  32.920  1.00  0.00           C  
HETATM 1807  C04 OCT A  18       1.763  51.996  33.918  1.00  0.00           C  
HETATM 1808  C05 OCT A  18       3.101  52.341  33.199  1.00  0.00           C  
HETATM 1809  C06 OCT A  18       4.131  53.117  33.903  1.00  0.00           C  
HETATM 1810  C07 OCT A  18       5.232  53.542  32.903  1.00  0.00           C  
HETATM 1811  N08 OCT A  18       6.464  54.126  33.539  1.00  0.00           N  
HETATM 1812  C09 OCT A  18       7.377  54.878  32.650  1.00  0.00           C  
HETATM 1813  C0A OCT A  18       6.698  55.781  31.633  1.00  0.00           C  
HETATM 1814  C0B OCT A  18       7.648  56.636  30.804  1.00  0.00           C  
HETATM 1815  C0C OCT A  18       7.020  57.599  29.735  1.00  0.00           C  
HETATM 1816  C0D OCT A  18       7.888  58.740  29.221  1.00  0.00           C  
HETATM 1817  C0E OCT A  18       8.347  59.745  30.302  1.00  0.00           C  
HETATM 1818  C0F OCT A  18       9.410  60.658  29.678  1.00  0.00           C  
HETATM 1819  C0G OCT A  18       9.923  61.710  30.680  1.00  0.00           C  
HETATM 1820  C0H OCT A  18       5.958  55.280  34.353  1.00  0.00           C  
HETATM 1821  C0I OCT A  18       7.151  53.248  34.470  1.00  0.00           C  
HETATM 1822  C0J OCT A  18       8.405  53.869  35.138  1.00  0.00           C  
HETATM 1823  C0K OCT A  18       9.027  53.015  36.318  1.00  0.00           C  
HETATM 1824  C0M OCT A  18      10.371  53.462  36.869  1.00  0.00           C  
HETATM 1825  C0N OCT A  18      10.698  52.481  38.059  1.00  0.00           C  
HETATM 1826  C0O OCT A  18      12.085  52.648  38.612  1.00  0.00           C  
HETATM 1827  C0P OCT A  18      13.195  51.780  37.925  1.00  0.00           C  
HETATM 1828  C0Q OCT A  18      13.289  50.301  38.329  1.00  0.00           C  
HETATM 1829  H0R OCT A  18      -3.259  52.119  34.356  1.00  0.00           H  
HETATM 1830  H0S OCT A  18      -2.987  53.855  34.831  1.00  0.00           H  
HETATM 1831  H0T OCT A  18      -2.215  52.531  35.757  1.00  0.00           H  
HETATM 1832  H0U OCT A  18      -0.618  53.727  34.212  1.00  0.00           H  
HETATM 1833  H0V OCT A  18      -1.623  53.356  32.942  1.00  0.00           H  
HETATM 1834  H0W OCT A  18      -1.334  50.993  33.013  1.00  0.00           H  
HETATM 1835  H0X OCT A  18      -0.635  50.883  34.490  1.00  0.00           H  
HETATM 1836  H0Y OCT A  18       0.556  52.444  32.130  1.00  0.00           H  
HETATM 1837  H0Z OCT A  18       0.828  50.743  32.425  1.00  0.00           H  
HETATM 1838  H10 OCT A  18       1.790  51.087  34.519  1.00  0.00           H  
HETATM 1839  H11 OCT A  18       1.383  52.842  34.491  1.00  0.00           H  
HETATM 1840  H12 OCT A  18       2.765  52.952  32.361  1.00  0.00           H  
HETATM 1841  H13 OCT A  18       3.422  51.358  32.853  1.00  0.00           H  
HETATM 1842  H14 OCT A  18       4.541  52.474  34.682  1.00  0.00           H  
HETATM 1843  H15 OCT A  18       3.773  54.007  34.421  1.00  0.00           H  
HETATM 1844  H16 OCT A  18       4.715  54.304  32.321  1.00  0.00           H  
HETATM 1845  H17 OCT A  18       5.357  52.706  32.215  1.00  0.00           H  
HETATM 1846  H18 OCT A  18       8.036  54.235  32.066  1.00  0.00           H  
HETATM 1847  H19 OCT A  18       8.055  55.557  33.168  1.00  0.00           H  
HETATM 1848  H1A OCT A  18       5.884  56.370  32.056  1.00  0.00           H  
HETATM 1849  H1B OCT A  18       6.134  55.139  30.957  1.00  0.00           H  
HETATM 1850  H1C OCT A  18       8.461  56.047  30.380  1.00  0.00           H  
HETATM 1851  H1D OCT A  18       8.054  57.157  31.671  1.00  0.00           H  
HETATM 1852  H1E OCT A  18       6.128  58.002  30.213  1.00  0.00           H  
HETATM 1853  H1F OCT A  18       6.638  56.941  28.954  1.00  0.00           H  
HETATM 1854  H1G OCT A  18       7.318  59.349  28.520  1.00  0.00           H  
HETATM 1855  H1H OCT A  18       8.723  58.384  28.617  1.00  0.00           H  
HETATM 1856  H1I OCT A  18       8.760  59.348  31.229  1.00  0.00           H  
HETATM 1857  H1J OCT A  18       7.594  60.498  30.533  1.00  0.00           H  
HETATM 1858  H1K OCT A  18       9.069  61.064  28.725  1.00  0.00           H  
HETATM 1859  H1M OCT A  18      10.299  60.107  29.372  1.00  0.00           H  
HETATM 1860  H1N OCT A  18      10.223  61.296  31.643  1.00  0.00           H  
HETATM 1861  H1O OCT A  18       9.130  62.454  30.754  1.00  0.00           H  
HETATM 1862  H1P OCT A  18      10.786  62.227  30.259  1.00  0.00           H  
HETATM 1863  H1Q OCT A  18       6.697  55.928  34.825  1.00  0.00           H  
HETATM 1864  H1R OCT A  18       5.357  54.972  35.208  1.00  0.00           H  
HETATM 1865  H1S OCT A  18       5.207  55.827  33.784  1.00  0.00           H  
HETATM 1866  H1T OCT A  18       7.492  52.309  34.035  1.00  0.00           H  
HETATM 1867  H1U OCT A  18       6.503  52.884  35.268  1.00  0.00           H  
HETATM 1868  H1V OCT A  18       8.164  54.888  35.439  1.00  0.00           H  
HETATM 1869  H1W OCT A  18       9.124  54.041  34.337  1.00  0.00           H  
HETATM 1870  H1X OCT A  18       9.044  51.958  36.049  1.00  0.00           H  
HETATM 1871  H1Y OCT A  18       8.292  53.005  37.123  1.00  0.00           H  
HETATM 1872  H1Z OCT A  18      10.404  54.527  37.097  1.00  0.00           H  
HETATM 1873  H20 OCT A  18      11.160  53.321  36.131  1.00  0.00           H  
HETATM 1874  H21 OCT A  18      10.553  51.428  37.818  1.00  0.00           H  
HETATM 1875  H22 OCT A  18       9.978  52.669  38.855  1.00  0.00           H  
HETATM 1876  H23 OCT A  18      11.932  52.403  39.663  1.00  0.00           H  
HETATM 1877  H24 OCT A  18      12.377  53.698  38.577  1.00  0.00           H  
HETATM 1878  H25 OCT A  18      14.172  52.202  38.162  1.00  0.00           H  
HETATM 1879  H26 OCT A  18      13.245  51.722  36.838  1.00  0.00           H  
HETATM 1880  H27 OCT A  18      12.391  49.811  37.953  1.00  0.00           H  
HETATM 1881  H28 OCT A  18      13.405  50.218  39.410  1.00  0.00           H  
HETATM 1882  H29 OCT A  18      14.172  49.784  37.953  1.00  0.00           H  
HETATM 1909  C00 OCT A  19      47.818  12.264  48.389  1.00  0.00           C  
HETATM 1910  C01 OCT A  19      49.355  12.283  48.572  1.00  0.00           C  
HETATM 1911  C02 OCT A  19      49.847  13.717  48.568  1.00  0.00           C  
HETATM 1912  C03 OCT A  19      51.380  13.632  48.945  1.00  0.00           C  
HETATM 1913  C04 OCT A  19      51.971  15.026  49.358  1.00  0.00           C  
HETATM 1914  C05 OCT A  19      53.451  14.844  49.832  1.00  0.00           C  
HETATM 1915  C06 OCT A  19      54.398  14.850  48.615  1.00  0.00           C  
HETATM 1916  C07 OCT A  19      55.830  14.391  49.033  1.00  0.00           C  
HETATM 1917  N08 OCT A  19      56.903  14.181  47.962  1.00  0.00           N  
HETATM 1918  C09 OCT A  19      58.228  14.027  48.635  1.00  0.00           C  
HETATM 1919  C0A OCT A  19      59.386  14.110  47.708  1.00  0.00           C  
HETATM 1920  C0B OCT A  19      60.736  14.120  48.531  1.00  0.00           C  
HETATM 1921  C0C OCT A  19      61.898  14.375  47.625  1.00  0.00           C  
HETATM 1922  C0D OCT A  19      63.334  14.051  48.224  1.00  0.00           C  
HETATM 1923  C0E OCT A  19      64.471  14.287  47.268  1.00  0.00           C  
HETATM 1924  C0F OCT A  19      65.832  14.147  47.964  1.00  0.00           C  
HETATM 1925  C0G OCT A  19      67.136  14.135  47.114  1.00  0.00           C  
HETATM 1926  C0H OCT A  19      56.785  13.065  47.001  1.00  0.00           C  
HETATM 1927  C0I OCT A  19      56.952  15.392  47.047  1.00  0.00           C  
HETATM 1928  C0J OCT A  19      57.287  16.718  47.765  1.00  0.00           C  
HETATM 1929  C0K OCT A  19      56.932  17.778  46.738  1.00  0.00           C  
HETATM 1930  C0M OCT A  19      57.163  19.170  47.157  1.00  0.00           C  
HETATM 1931  C0N OCT A  19      56.773  20.228  46.202  1.00  0.00           C  
HETATM 1932  C0O OCT A  19      56.585  21.626  46.766  1.00  0.00           C  
HETATM 1933  C0P OCT A  19      56.383  22.656  45.555  1.00  0.00           C  
HETATM 1934  C0Q OCT A  19      55.945  24.073  46.021  1.00  0.00           C  
HETATM 1935  H0R OCT A  19      47.421  11.257  48.519  1.00  0.00           H  
HETATM 1936  H0S OCT A  19      47.500  12.627  47.412  1.00  0.00           H  
HETATM 1937  H0T OCT A  19      47.455  13.082  49.011  1.00  0.00           H  
HETATM 1938  H0U OCT A  19      49.820  11.720  47.763  1.00  0.00           H  
HETATM 1939  H0V OCT A  19      49.447  11.818  49.554  1.00  0.00           H  
HETATM 1940  H0W OCT A  19      49.251  14.435  49.131  1.00  0.00           H  
HETATM 1941  H0X OCT A  19      49.752  14.149  47.572  1.00  0.00           H  
HETATM 1942  H0Y OCT A  19      51.989  13.121  48.200  1.00  0.00           H  
HETATM 1943  H0Z OCT A  19      51.459  12.914  49.761  1.00  0.00           H  
HETATM 1944  H10 OCT A  19      51.387  15.414  50.192  1.00  0.00           H  
HETATM 1945  H11 OCT A  19      51.874  15.761  48.558  1.00  0.00           H  
HETATM 1946  H12 OCT A  19      53.536  13.923  50.408  1.00  0.00           H  
HETATM 1947  H13 OCT A  19      53.827  15.669  50.437  1.00  0.00           H  
HETATM 1948  H14 OCT A  19      54.381  15.740  47.986  1.00  0.00           H  
HETATM 1949  H15 OCT A  19      53.969  14.020  48.053  1.00  0.00           H  
HETATM 1950  H16 OCT A  19      55.766  13.453  49.584  1.00  0.00           H  
HETATM 1951  H17 OCT A  19      56.276  15.102  49.729  1.00  0.00           H  
HETATM 1952  H18 OCT A  19      58.118  13.095  49.190  1.00  0.00           H  
HETATM 1953  H19 OCT A  19      58.306  14.809  49.390  1.00  0.00           H  
HETATM 1954  H1A OCT A  19      59.514  15.013  47.111  1.00  0.00           H  
HETATM 1955  H1B OCT A  19      59.396  13.348  46.929  1.00  0.00           H  
HETATM 1956  H1C OCT A  19      60.794  13.165  49.053  1.00  0.00           H  
HETATM 1957  H1D OCT A  19      60.635  14.880  49.305  1.00  0.00           H  
HETATM 1958  H1E OCT A  19      61.756  15.406  47.302  1.00  0.00           H  
HETATM 1959  H1F OCT A  19      61.866  13.735  46.744  1.00  0.00           H  
HETATM 1960  H1G OCT A  19      63.355  13.012  48.553  1.00  0.00           H  
HETATM 1961  H1H OCT A  19      63.471  14.643  49.129  1.00  0.00           H  
HETATM 1962  H1I OCT A  19      64.413  15.313  46.904  1.00  0.00           H  
HETATM 1963  H1J OCT A  19      64.276  13.604  46.441  1.00  0.00           H  
HETATM 1964  H1K OCT A  19      65.835  13.193  48.490  1.00  0.00           H  
HETATM 1965  H1M OCT A  19      66.018  14.925  48.705  1.00  0.00           H  
HETATM 1966  H1N OCT A  19      68.072  14.231  47.664  1.00  0.00           H  
HETATM 1967  H1O OCT A  19      67.080  14.881  46.322  1.00  0.00           H  
HETATM 1968  H1P OCT A  19      67.276  13.166  46.634  1.00  0.00           H  
HETATM 1969  H1Q OCT A  19      57.389  13.282  46.119  1.00  0.00           H  
HETATM 1970  H1R OCT A  19      55.772  12.807  46.693  1.00  0.00           H  
HETATM 1971  H1S OCT A  19      57.151  12.168  47.500  1.00  0.00           H  
HETATM 1972  H1T OCT A  19      55.939  15.485  46.655  1.00  0.00           H  
HETATM 1973  H1U OCT A  19      57.487  15.130  46.134  1.00  0.00           H  
HETATM 1974  H1V OCT A  19      58.322  16.811  48.093  1.00  0.00           H  
HETATM 1975  H1W OCT A  19      56.657  16.678  48.654  1.00  0.00           H  
HETATM 1976  H1X OCT A  19      55.878  17.700  46.471  1.00  0.00           H  
HETATM 1977  H1Y OCT A  19      57.517  17.602  45.835  1.00  0.00           H  
HETATM 1978  H1Z OCT A  19      58.164  19.314  47.562  1.00  0.00           H  
HETATM 1979  H20 OCT A  19      56.517  19.455  47.989  1.00  0.00           H  
HETATM 1980  H21 OCT A  19      55.772  19.996  45.836  1.00  0.00           H  
HETATM 1981  H22 OCT A  19      57.438  20.175  45.340  1.00  0.00           H  
HETATM 1982  H23 OCT A  19      57.529  21.900  47.235  1.00  0.00           H  
HETATM 1983  H24 OCT A  19      55.737  21.786  47.433  1.00  0.00           H  
HETATM 1984  H25 OCT A  19      55.714  22.214  44.816  1.00  0.00           H  
HETATM 1985  H26 OCT A  19      57.303  22.746  44.978  1.00  0.00           H  
HETATM 1986  H27 OCT A  19      54.999  24.033  46.562  1.00  0.00           H  
HETATM 1987  H28 OCT A  19      56.016  24.750  45.170  1.00  0.00           H  
HETATM 1988  H29 OCT A  19      56.733  24.376  46.710  1.00  0.00           H  
HETATM 2015  C00 OCT A  20      45.014  45.009  45.169  1.00  0.00           C  
HETATM 2016  C01 OCT A  20      45.759  44.511  43.928  1.00  0.00           C  
HETATM 2017  C02 OCT A  20      47.174  44.844  44.123  1.00  0.00           C  
HETATM 2018  C03 OCT A  20      47.948  44.422  42.884  1.00  0.00           C  
HETATM 2019  C04 OCT A  20      49.167  43.503  43.112  1.00  0.00           C  
HETATM 2020  C05 OCT A  20      49.810  42.838  41.790  1.00  0.00           C  
HETATM 2021  C06 OCT A  20      50.826  41.714  42.085  1.00  0.00           C  
HETATM 2022  C07 OCT A  20      50.136  40.383  42.565  1.00  0.00           C  
HETATM 2023  N08 OCT A  20      51.058  39.217  42.578  1.00  0.00           N  
HETATM 2024  C09 OCT A  20      50.330  38.106  43.248  1.00  0.00           C  
HETATM 2025  C0A OCT A  20      49.018  37.834  42.502  1.00  0.00           C  
HETATM 2026  C0B OCT A  20      47.976  36.860  43.173  1.00  0.00           C  
HETATM 2027  C0C OCT A  20      46.501  37.220  43.138  1.00  0.00           C  
HETATM 2028  C0D OCT A  20      45.585  36.285  44.014  1.00  0.00           C  
HETATM 2029  C0E OCT A  20      44.070  36.439  43.798  1.00  0.00           C  
HETATM 2030  C0F OCT A  20      43.284  35.412  44.625  1.00  0.00           C  
HETATM 2031  C0G OCT A  20      41.835  35.648  44.645  1.00  0.00           C  
HETATM 2032  C0H OCT A  20      51.298  39.094  41.039  1.00  0.00           C  
HETATM 2033  C0I OCT A  20      52.418  39.354  43.135  1.00  0.00           C  
HETATM 2034  C0J OCT A  20      52.443  39.649  44.707  1.00  0.00           C  
HETATM 2035  C0K OCT A  20      53.760  39.739  45.445  1.00  0.00           C  
HETATM 2036  C0M OCT A  20      53.525  40.062  46.921  1.00  0.00           C  
HETATM 2037  C0N OCT A  20      54.869  40.188  47.711  1.00  0.00           C  
HETATM 2038  C0O OCT A  20      54.653  40.574  49.229  1.00  0.00           C  
HETATM 2039  C0P OCT A  20      55.969  40.897  49.945  1.00  0.00           C  
HETATM 2040  C0Q OCT A  20      55.822  41.387  51.413  1.00  0.00           C  
HETATM 2041  H0R OCT A  20      44.072  44.467  45.250  1.00  0.00           H  
HETATM 2042  H0S OCT A  20      44.703  46.054  45.181  1.00  0.00           H  
HETATM 2043  H0T OCT A  20      45.508  44.744  46.104  1.00  0.00           H  
HETATM 2044  H0U OCT A  20      45.404  45.005  43.024  1.00  0.00           H  
HETATM 2045  H0V OCT A  20      45.747  43.425  43.842  1.00  0.00           H  
HETATM 2046  H0W OCT A  20      47.653  44.266  44.913  1.00  0.00           H  
HETATM 2047  H0X OCT A  20      47.339  45.900  44.335  1.00  0.00           H  
HETATM 2048  H0Y OCT A  20      48.150  45.397  42.441  1.00  0.00           H  
HETATM 2049  H0Z OCT A  20      47.291  43.912  42.180  1.00  0.00           H  
HETATM 2050  H10 OCT A  20      48.951  42.772  43.891  1.00  0.00           H  
HETATM 2051  H11 OCT A  20      49.860  44.216  43.558  1.00  0.00           H  
HETATM 2052  H12 OCT A  20      50.335  43.652  41.290  1.00  0.00           H  
HETATM 2053  H13 OCT A  20      49.100  42.368  41.108  1.00  0.00           H  
HETATM 2054  H14 OCT A  20      51.478  42.038  42.896  1.00  0.00           H  
HETATM 2055  H15 OCT A  20      51.418  41.604  41.176  1.00  0.00           H  
HETATM 2056  H16 OCT A  20      49.313  40.372  41.849  1.00  0.00           H  
HETATM 2057  H17 OCT A  20      49.660  40.491  43.539  1.00  0.00           H  
HETATM 2058  H18 OCT A  20      50.298  38.228  44.330  1.00  0.00           H  
HETATM 2059  H19 OCT A  20      50.871  37.179  43.057  1.00  0.00           H  
HETATM 2060  H1A OCT A  20      49.201  37.433  41.505  1.00  0.00           H  
HETATM 2061  H1B OCT A  20      48.592  38.826  42.356  1.00  0.00           H  
HETATM 2062  H1C OCT A  20      48.334  36.678  44.186  1.00  0.00           H  
HETATM 2063  H1D OCT A  20      48.158  35.901  42.689  1.00  0.00           H  
HETATM 2064  H1E OCT A  20      46.196  37.071  42.102  1.00  0.00           H  
HETATM 2065  H1F OCT A  20      46.299  38.246  43.448  1.00  0.00           H  
HETATM 2066  H1G OCT A  20      45.753  36.455  45.077  1.00  0.00           H  
HETATM 2067  H1H OCT A  20      45.870  35.283  43.693  1.00  0.00           H  
HETATM 2068  H1I OCT A  20      43.848  36.524  42.735  1.00  0.00           H  
HETATM 2069  H1J OCT A  20      43.692  37.378  44.203  1.00  0.00           H  
HETATM 2070  H1K OCT A  20      43.744  35.488  45.610  1.00  0.00           H  
HETATM 2071  H1M OCT A  20      43.637  34.437  44.288  1.00  0.00           H  
HETATM 2072  H1N OCT A  20      41.648  36.640  45.055  1.00  0.00           H  
HETATM 2073  H1O OCT A  20      41.356  34.850  45.213  1.00  0.00           H  
HETATM 2074  H1P OCT A  20      41.537  35.509  43.606  1.00  0.00           H  
HETATM 2075  H1Q OCT A  20      51.454  38.049  40.771  1.00  0.00           H  
HETATM 2076  H1R OCT A  20      52.253  39.530  40.746  1.00  0.00           H  
HETATM 2077  H1S OCT A  20      50.439  39.476  40.487  1.00  0.00           H  
HETATM 2078  H1T OCT A  20      52.973  40.221  42.776  1.00  0.00           H  
HETATM 2079  H1U OCT A  20      52.956  38.448  42.858  1.00  0.00           H  
HETATM 2080  H1V OCT A  20      51.830  38.888  45.190  1.00  0.00           H  
HETATM 2081  H1W OCT A  20      51.835  40.524  44.936  1.00  0.00           H  
HETATM 2082  H1X OCT A  20      54.301  40.591  45.035  1.00  0.00           H  
HETATM 2083  H1Y OCT A  20      54.450  38.904  45.322  1.00  0.00           H  
HETATM 2084  H1Z OCT A  20      52.862  39.339  47.395  1.00  0.00           H  
HETATM 2085  H20 OCT A  20      52.917  40.967  46.941  1.00  0.00           H  
HETATM 2086  H21 OCT A  20      55.520  40.940  47.267  1.00  0.00           H  
HETATM 2087  H22 OCT A  20      55.432  39.255  47.746  1.00  0.00           H  
HETATM 2088  H23 OCT A  20      54.282  39.732  49.814  1.00  0.00           H  
HETATM 2089  H24 OCT A  20      53.930  41.373  49.392  1.00  0.00           H  
HETATM 2090  H25 OCT A  20      56.608  41.601  49.411  1.00  0.00           H  
HETATM 2091  H26 OCT A  20      56.538  39.967  49.927  1.00  0.00           H  
HETATM 2092  H27 OCT A  20      55.409  40.716  52.166  1.00  0.00           H  
HETATM 2093  H28 OCT A  20      55.260  42.320  51.443  1.00  0.00           H  
HETATM 2094  H29 OCT A  20      56.761  41.816  51.763  1.00  0.00           H  
HETATM 2121  C00 OCT A  21      51.576  23.919  31.454  1.00  0.00           C  
HETATM 2122  C01 OCT A  21      52.088  24.992  30.542  1.00  0.00           C  
HETATM 2123  C02 OCT A  21      53.234  24.664  29.621  1.00  0.00           C  
HETATM 2124  C03 OCT A  21      52.693  24.471  28.155  1.00  0.00           C  
HETATM 2125  C04 OCT A  21      53.758  24.027  27.144  1.00  0.00           C  
HETATM 2126  C05 OCT A  21      53.120  23.547  25.876  1.00  0.00           C  
HETATM 2127  C06 OCT A  21      54.120  23.380  24.772  1.00  0.00           C  
HETATM 2128  C07 OCT A  21      53.559  22.848  23.460  1.00  0.00           C  
HETATM 2129  N08 OCT A  21      54.323  21.870  22.645  1.00  0.00           N  
HETATM 2130  C09 OCT A  21      53.503  21.466  21.439  1.00  0.00           C  
HETATM 2131  C0A OCT A  21      53.947  20.208  20.641  1.00  0.00           C  
HETATM 2132  C0B OCT A  21      53.441  20.002  19.259  1.00  0.00           C  
HETATM 2133  C0C OCT A  21      53.599  18.566  18.833  1.00  0.00           C  
HETATM 2134  C0D OCT A  21      53.126  18.377  17.408  1.00  0.00           C  
HETATM 2135  C0E OCT A  21      53.140  16.932  16.847  1.00  0.00           C  
HETATM 2136  C0F OCT A  21      53.196  16.805  15.348  1.00  0.00           C  
HETATM 2137  C0G OCT A  21      53.593  15.400  15.110  1.00  0.00           C  
HETATM 2138  C0H OCT A  21      55.699  22.328  22.154  1.00  0.00           C  
HETATM 2139  C0I OCT A  21      54.598  20.705  23.576  1.00  0.00           C  
HETATM 2140  C0J OCT A  21      53.403  19.823  23.975  1.00  0.00           C  
HETATM 2141  C0K OCT A  21      53.868  18.588  24.589  1.00  0.00           C  
HETATM 2142  C0M OCT A  21      52.604  17.710  24.769  1.00  0.00           C  
HETATM 2143  C0N OCT A  21      52.972  16.414  25.599  1.00  0.00           C  
HETATM 2144  C0O OCT A  21      51.785  15.563  26.003  1.00  0.00           C  
HETATM 2145  C0P OCT A  21      52.261  14.347  26.850  1.00  0.00           C  
HETATM 2146  C0Q OCT A  21      51.245  13.182  26.940  1.00  0.00           C  
HETATM 2147  H0R OCT A  21      51.568  22.916  31.027  1.00  0.00           H  
HETATM 2148  H0S OCT A  21      50.531  24.160  31.647  1.00  0.00           H  
HETATM 2149  H0T OCT A  21      52.171  23.914  32.367  1.00  0.00           H  
HETATM 2150  H0U OCT A  21      52.345  25.835  31.184  1.00  0.00           H  
HETATM 2151  H0V OCT A  21      51.199  25.317  30.002  1.00  0.00           H  
HETATM 2152  H0W OCT A  21      53.775  23.745  29.847  1.00  0.00           H  
HETATM 2153  H0X OCT A  21      53.956  25.480  29.665  1.00  0.00           H  
HETATM 2154  H0Y OCT A  21      52.168  25.356  27.797  1.00  0.00           H  
HETATM 2155  H0Z OCT A  21      51.932  23.700  28.271  1.00  0.00           H  
HETATM 2156  H10 OCT A  21      54.405  23.254  27.559  1.00  0.00           H  
HETATM 2157  H11 OCT A  21      54.420  24.874  26.969  1.00  0.00           H  
HETATM 2158  H12 OCT A  21      52.360  24.205  25.454  1.00  0.00           H  
HETATM 2159  H13 OCT A  21      52.617  22.591  26.021  1.00  0.00           H  
HETATM 2160  H14 OCT A  21      54.891  22.718  25.166  1.00  0.00           H  
HETATM 2161  H15 OCT A  21      54.584  24.330  24.505  1.00  0.00           H  
HETATM 2162  H16 OCT A  21      53.244  23.702  22.861  1.00  0.00           H  
HETATM 2163  H17 OCT A  21      52.629  22.306  23.633  1.00  0.00           H  
HETATM 2164  H18 OCT A  21      53.436  22.316  20.761  1.00  0.00           H  
HETATM 2165  H19 OCT A  21      52.477  21.332  21.784  1.00  0.00           H  
HETATM 2166  H1A OCT A  21      53.651  19.390  21.297  1.00  0.00           H  
HETATM 2167  H1B OCT A  21      55.027  20.195  20.495  1.00  0.00           H  
HETATM 2168  H1C OCT A  21      54.015  20.651  18.598  1.00  0.00           H  
HETATM 2169  H1D OCT A  21      52.423  20.392  19.269  1.00  0.00           H  
HETATM 2170  H1E OCT A  21      52.979  17.965  19.497  1.00  0.00           H  
HETATM 2171  H1F OCT A  21      54.590  18.220  19.126  1.00  0.00           H  
HETATM 2172  H1G OCT A  21      53.867  18.963  16.864  1.00  0.00           H  
HETATM 2173  H1H OCT A  21      52.162  18.875  17.304  1.00  0.00           H  
HETATM 2174  H1I OCT A  21      52.304  16.404  17.305  1.00  0.00           H  
HETATM 2175  H1J OCT A  21      54.032  16.525  17.324  1.00  0.00           H  
HETATM 2176  H1K OCT A  21      53.959  17.454  14.918  1.00  0.00           H  
HETATM 2177  H1M OCT A  21      52.226  16.983  14.883  1.00  0.00           H  
HETATM 2178  H1N OCT A  21      53.558  15.101  14.062  1.00  0.00           H  
HETATM 2179  H1O OCT A  21      52.998  14.642  15.619  1.00  0.00           H  
HETATM 2180  H1P OCT A  21      54.631  15.278  15.422  1.00  0.00           H  
HETATM 2181  H1Q OCT A  21      56.360  21.561  21.750  1.00  0.00           H  
HETATM 2182  H1R OCT A  21      56.271  22.734  22.988  1.00  0.00           H  
HETATM 2183  H1S OCT A  21      55.577  23.103  21.397  1.00  0.00           H  
HETATM 2184  H1T OCT A  21      55.037  21.102  24.492  1.00  0.00           H  
HETATM 2185  H1U OCT A  21      55.397  20.220  23.016  1.00  0.00           H  
HETATM 2186  H1V OCT A  21      52.603  19.669  23.250  1.00  0.00           H  
HETATM 2187  H1W OCT A  21      52.770  20.321  24.709  1.00  0.00           H  
HETATM 2188  H1X OCT A  21      54.297  18.903  25.540  1.00  0.00           H  
HETATM 2189  H1Y OCT A  21      54.657  18.121  24.000  1.00  0.00           H  
HETATM 2190  H1Z OCT A  21      52.128  17.464  23.820  1.00  0.00           H  
HETATM 2191  H20 OCT A  21      51.875  18.264  25.360  1.00  0.00           H  
HETATM 2192  H21 OCT A  21      53.408  16.762  26.535  1.00  0.00           H  
HETATM 2193  H22 OCT A  21      53.636  15.807  24.984  1.00  0.00           H  
HETATM 2194  H23 OCT A  21      51.380  15.247  25.042  1.00  0.00           H  
HETATM 2195  H24 OCT A  21      51.005  16.060  26.579  1.00  0.00           H  
HETATM 2196  H25 OCT A  21      52.637  14.690  27.813  1.00  0.00           H  
HETATM 2197  H26 OCT A  21      53.043  13.923  26.221  1.00  0.00           H  
HETATM 2198  H27 OCT A  21      51.703  12.284  27.357  1.00  0.00           H  
HETATM 2199  H28 OCT A  21      50.815  12.761  26.032  1.00  0.00           H  
HETATM 2200  H29 OCT A  21      50.357  13.414  27.529  1.00  0.00           H  
HETATM 2227  C00 OCT A  22       4.175  39.549  12.404  1.00  0.00           C  
HETATM 2228  C01 OCT A  22       4.941  40.664  11.935  1.00  0.00           C  
HETATM 2229  C02 OCT A  22       6.434  40.377  12.015  1.00  0.00           C  
HETATM 2230  C03 OCT A  22       7.128  41.321  11.084  1.00  0.00           C  
HETATM 2231  C04 OCT A  22       8.632  41.483  11.238  1.00  0.00           C  
HETATM 2232  C05 OCT A  22       9.597  40.431  10.798  1.00  0.00           C  
HETATM 2233  C06 OCT A  22      10.984  40.958  10.652  1.00  0.00           C  
HETATM 2234  C07 OCT A  22      11.938  39.811  10.239  1.00  0.00           C  
HETATM 2235  N08 OCT A  22      13.258  40.220   9.818  1.00  0.00           N  
HETATM 2236  C09 OCT A  22      13.970  39.197   9.068  1.00  0.00           C  
HETATM 2237  C0A OCT A  22      13.414  38.736   7.711  1.00  0.00           C  
HETATM 2238  C0B OCT A  22      14.290  37.523   7.333  1.00  0.00           C  
HETATM 2239  C0C OCT A  22      14.177  37.374   5.809  1.00  0.00           C  
HETATM 2240  C0D OCT A  22      14.717  36.034   5.377  1.00  0.00           C  
HETATM 2241  C0E OCT A  22      14.618  35.872   3.880  1.00  0.00           C  
HETATM 2242  C0F OCT A  22      15.357  34.555   3.451  1.00  0.00           C  
HETATM 2243  C0G OCT A  22      16.912  34.678   3.473  1.00  0.00           C  
HETATM 2244  C0H OCT A  22      13.102  41.242   8.782  1.00  0.00           C  
HETATM 2245  C0I OCT A  22      14.011  40.806  10.999  1.00  0.00           C  
HETATM 2246  C0J OCT A  22      15.341  41.373  10.438  1.00  0.00           C  
HETATM 2247  C0K OCT A  22      16.175  41.846  11.578  1.00  0.00           C  
HETATM 2248  C0M OCT A  22      17.369  42.804  11.170  1.00  0.00           C  
HETATM 2249  C0N OCT A  22      18.078  43.365  12.379  1.00  0.00           C  
HETATM 2250  C0O OCT A  22      19.251  44.225  11.981  1.00  0.00           C  
HETATM 2251  C0P OCT A  22      20.115  44.615  13.113  1.00  0.00           C  
HETATM 2252  C0Q OCT A  22      21.328  45.403  12.588  1.00  0.00           C  
HETATM 2253  H0R OCT A  22       4.305  39.418  13.478  1.00  0.00           H  
HETATM 2254  H0S OCT A  22       4.579  38.614  12.017  1.00  0.00           H  
HETATM 2255  H0T OCT A  22       3.130  39.827  12.267  1.00  0.00           H  
HETATM 2256  H0U OCT A  22       4.694  41.602  12.431  1.00  0.00           H  
HETATM 2257  H0V OCT A  22       4.688  40.799  10.884  1.00  0.00           H  
HETATM 2258  H0W OCT A  22       6.551  39.307  11.844  1.00  0.00           H  
HETATM 2259  H0X OCT A  22       6.833  40.501  13.022  1.00  0.00           H  
HETATM 2260  H0Y OCT A  22       6.695  42.310  11.230  1.00  0.00           H  
HETATM 2261  H0Z OCT A  22       6.901  41.136  10.034  1.00  0.00           H  
HETATM 2262  H10 OCT A  22       8.877  41.572  12.297  1.00  0.00           H  
HETATM 2263  H11 OCT A  22       8.960  42.356  10.674  1.00  0.00           H  
HETATM 2264  H12 OCT A  22       9.357  40.161   9.769  1.00  0.00           H  
HETATM 2265  H13 OCT A  22       9.523  39.534  11.412  1.00  0.00           H  
HETATM 2266  H14 OCT A  22      11.326  41.484  11.543  1.00  0.00           H  
HETATM 2267  H15 OCT A  22      10.842  41.668   9.838  1.00  0.00           H  
HETATM 2268  H16 OCT A  22      11.472  39.404   9.342  1.00  0.00           H  
HETATM 2269  H17 OCT A  22      12.134  38.953  10.881  1.00  0.00           H  
HETATM 2270  H18 OCT A  22      14.163  38.331   9.702  1.00  0.00           H  
HETATM 2271  H19 OCT A  22      14.893  39.716   8.810  1.00  0.00           H  
HETATM 2272  H1A OCT A  22      13.539  39.415   6.868  1.00  0.00           H  
HETATM 2273  H1B OCT A  22      12.381  38.402   7.813  1.00  0.00           H  
HETATM 2274  H1C OCT A  22      13.764  36.756   7.900  1.00  0.00           H  
HETATM 2275  H1D OCT A  22      15.318  37.676   7.663  1.00  0.00           H  
HETATM 2276  H1E OCT A  22      14.577  38.203   5.225  1.00  0.00           H  
HETATM 2277  H1F OCT A  22      13.122  37.293   5.548  1.00  0.00           H  
HETATM 2278  H1G OCT A  22      14.049  35.354   5.905  1.00  0.00           H  
HETATM 2279  H1H OCT A  22      15.731  35.865   5.742  1.00  0.00           H  
HETATM 2280  H1I OCT A  22      15.237  36.670   3.470  1.00  0.00           H  
HETATM 2281  H1J OCT A  22      13.599  35.921   3.495  1.00  0.00           H  
HETATM 2282  H1K OCT A  22      15.137  34.193   2.446  1.00  0.00           H  
HETATM 2283  H1M OCT A  22      15.115  33.763   4.159  1.00  0.00           H  
HETATM 2284  H1N OCT A  22      17.221  33.633   3.469  1.00  0.00           H  
HETATM 2285  H1O OCT A  22      17.276  34.980   4.454  1.00  0.00           H  
HETATM 2286  H1P OCT A  22      17.352  35.261   2.664  1.00  0.00           H  
HETATM 2287  H1Q OCT A  22      13.996  41.419   8.185  1.00  0.00           H  
HETATM 2288  H1R OCT A  22      12.831  42.165   9.294  1.00  0.00           H  
HETATM 2289  H1S OCT A  22      12.329  41.131   8.021  1.00  0.00           H  
HETATM 2290  H1T OCT A  22      14.164  40.131  11.841  1.00  0.00           H  
HETATM 2291  H1U OCT A  22      13.438  41.680  11.309  1.00  0.00           H  
HETATM 2292  H1V OCT A  22      15.118  42.300   9.910  1.00  0.00           H  
HETATM 2293  H1W OCT A  22      15.968  40.862   9.707  1.00  0.00           H  
HETATM 2294  H1X OCT A  22      16.559  41.079  12.250  1.00  0.00           H  
HETATM 2295  H1Y OCT A  22      15.504  42.421  12.217  1.00  0.00           H  
HETATM 2296  H1Z OCT A  22      16.991  43.614  10.546  1.00  0.00           H  
HETATM 2297  H20 OCT A  22      18.088  42.298  10.525  1.00  0.00           H  
HETATM 2298  H21 OCT A  22      18.223  42.465  12.976  1.00  0.00           H  
HETATM 2299  H22 OCT A  22      17.451  44.032  12.970  1.00  0.00           H  
HETATM 2300  H23 OCT A  22      18.813  45.012  11.366  1.00  0.00           H  
HETATM 2301  H24 OCT A  22      19.769  43.572  11.279  1.00  0.00           H  
HETATM 2302  H25 OCT A  22      20.563  43.759  13.617  1.00  0.00           H  
HETATM 2303  H26 OCT A  22      19.571  45.196  13.858  1.00  0.00           H  
HETATM 2304  H27 OCT A  22      21.161  45.967  11.670  1.00  0.00           H  
HETATM 2305  H28 OCT A  22      22.213  44.788  12.422  1.00  0.00           H  
HETATM 2306  H29 OCT A  22      21.571  46.092  13.397  1.00  0.00           H  
HETATM 2333  C00 OCT A  23      20.346   7.158  46.132  1.00  0.00           C  
HETATM 2334  C01 OCT A  23      21.073   6.774  47.419  1.00  0.00           C  
HETATM 2335  C02 OCT A  23      20.256   5.859  48.356  1.00  0.00           C  
HETATM 2336  C03 OCT A  23      21.150   5.462  49.567  1.00  0.00           C  
HETATM 2337  C04 OCT A  23      20.552   4.329  50.383  1.00  0.00           C  
HETATM 2338  C05 OCT A  23      19.210   4.484  50.957  1.00  0.00           C  
HETATM 2339  C06 OCT A  23      18.842   3.199  51.707  1.00  0.00           C  
HETATM 2340  C07 OCT A  23      19.024   3.334  53.254  1.00  0.00           C  
HETATM 2341  N08 OCT A  23      18.487   2.190  54.060  1.00  0.00           N  
HETATM 2342  C09 OCT A  23      18.294   2.564  55.463  1.00  0.00           C  
HETATM 2343  C0A OCT A  23      17.911   1.389  56.453  1.00  0.00           C  
HETATM 2344  C0B OCT A  23      17.733   1.942  57.888  1.00  0.00           C  
HETATM 2345  C0C OCT A  23      17.601   0.947  59.066  1.00  0.00           C  
HETATM 2346  C0D OCT A  23      17.269   1.908  60.247  1.00  0.00           C  
HETATM 2347  C0E OCT A  23      16.742   1.071  61.341  1.00  0.00           C  
HETATM 2348  C0F OCT A  23      16.413   2.103  62.550  1.00  0.00           C  
HETATM 2349  C0G OCT A  23      16.302   1.302  63.812  1.00  0.00           C  
HETATM 2350  C0H OCT A  23      17.329   1.461  53.534  1.00  0.00           C  
HETATM 2351  C0I OCT A  23      19.322   1.033  53.773  1.00  0.00           C  
HETATM 2352  C0J OCT A  23      20.797   1.107  54.158  1.00  0.00           C  
HETATM 2353  C0K OCT A  23      21.538  -0.072  53.557  1.00  0.00           C  
HETATM 2354  C0M OCT A  23      22.029  -0.963  54.748  1.00  0.00           C  
HETATM 2355  C0N OCT A  23      22.354  -2.336  54.246  1.00  0.00           C  
HETATM 2356  C0O OCT A  23      22.881  -3.270  55.348  1.00  0.00           C  
HETATM 2357  C0P OCT A  23      23.186  -4.687  54.953  1.00  0.00           C  
HETATM 2358  C0Q OCT A  23      23.637  -5.481  56.197  1.00  0.00           C  
HETATM 2359  H0R OCT A  23      19.845   6.277  45.730  1.00  0.00           H  
HETATM 2360  H0S OCT A  23      21.074   7.498  45.396  1.00  0.00           H  
HETATM 2361  H0T OCT A  23      19.580   7.910  46.321  1.00  0.00           H  
HETATM 2362  H0U OCT A  23      21.445   7.708  47.842  1.00  0.00           H  
HETATM 2363  H0V OCT A  23      21.979   6.225  47.164  1.00  0.00           H  
HETATM 2364  H0W OCT A  23      19.846   4.977  47.863  1.00  0.00           H  
HETATM 2365  H0X OCT A  23      19.421   6.447  48.736  1.00  0.00           H  
HETATM 2366  H0Y OCT A  23      21.394   6.299  50.222  1.00  0.00           H  
HETATM 2367  H0Z OCT A  23      22.043   4.969  49.185  1.00  0.00           H  
HETATM 2368  H10 OCT A  23      21.312   4.049  51.112  1.00  0.00           H  
HETATM 2369  H11 OCT A  23      20.458   3.494  49.688  1.00  0.00           H  
HETATM 2370  H12 OCT A  23      18.455   4.496  50.170  1.00  0.00           H  
HETATM 2371  H13 OCT A  23      18.993   5.384  51.532  1.00  0.00           H  
HETATM 2372  H14 OCT A  23      19.242   2.290  51.256  1.00  0.00           H  
HETATM 2373  H15 OCT A  23      17.766   3.175  51.538  1.00  0.00           H  
HETATM 2374  H16 OCT A  23      18.518   4.227  53.623  1.00  0.00           H  
HETATM 2375  H17 OCT A  23      20.053   3.582  53.511  1.00  0.00           H  
HETATM 2376  H18 OCT A  23      17.596   3.401  55.435  1.00  0.00           H  
HETATM 2377  H19 OCT A  23      19.260   2.965  55.770  1.00  0.00           H  
HETATM 2378  H1A OCT A  23      18.693   0.630  56.436  1.00  0.00           H  
HETATM 2379  H1B OCT A  23      16.969   0.970  56.096  1.00  0.00           H  
HETATM 2380  H1C OCT A  23      16.833   2.555  57.838  1.00  0.00           H  
HETATM 2381  H1D OCT A  23      18.577   2.578  58.156  1.00  0.00           H  
HETATM 2382  H1E OCT A  23      18.544   0.405  59.150  1.00  0.00           H  
HETATM 2383  H1F OCT A  23      16.764   0.257  58.961  1.00  0.00           H  
HETATM 2384  H1G OCT A  23      16.508   2.656  60.025  1.00  0.00           H  
HETATM 2385  H1H OCT A  23      18.214   2.305  60.618  1.00  0.00           H  
HETATM 2386  H1I OCT A  23      17.494   0.377  61.715  1.00  0.00           H  
HETATM 2387  H1J OCT A  23      15.847   0.528  61.036  1.00  0.00           H  
HETATM 2388  H1K OCT A  23      15.521   2.705  62.375  1.00  0.00           H  
HETATM 2389  H1M OCT A  23      17.293   2.743  62.607  1.00  0.00           H  
HETATM 2390  H1N OCT A  23      15.534   0.589  63.513  1.00  0.00           H  
HETATM 2391  H1O OCT A  23      15.909   1.887  64.643  1.00  0.00           H  
HETATM 2392  H1P OCT A  23      17.282   0.868  64.014  1.00  0.00           H  
HETATM 2393  H1Q OCT A  23      17.319   1.457  52.444  1.00  0.00           H  
HETATM 2394  H1R OCT A  23      16.383   1.916  53.830  1.00  0.00           H  
HETATM 2395  H1S OCT A  23      17.309   0.417  53.844  1.00  0.00           H  
HETATM 2396  H1T OCT A  23      19.213   0.879  52.699  1.00  0.00           H  
HETATM 2397  H1U OCT A  23      19.128   0.138  54.363  1.00  0.00           H  
HETATM 2398  H1V OCT A  23      20.887   1.071  55.244  1.00  0.00           H  
HETATM 2399  H1W OCT A  23      21.295   2.020  53.833  1.00  0.00           H  
HETATM 2400  H1X OCT A  23      22.350   0.283  52.922  1.00  0.00           H  
HETATM 2401  H1Y OCT A  23      20.907  -0.706  52.934  1.00  0.00           H  
HETATM 2402  H1Z OCT A  23      21.209  -1.079  55.456  1.00  0.00           H  
HETATM 2403  H20 OCT A  23      22.904  -0.538  55.242  1.00  0.00           H  
HETATM 2404  H21 OCT A  23      23.087  -2.299  53.440  1.00  0.00           H  
HETATM 2405  H22 OCT A  23      21.429  -2.763  53.858  1.00  0.00           H  
HETATM 2406  H23 OCT A  23      22.161  -3.202  56.164  1.00  0.00           H  
HETATM 2407  H24 OCT A  23      23.836  -2.888  55.708  1.00  0.00           H  
HETATM 2408  H25 OCT A  23      23.949  -4.904  54.206  1.00  0.00           H  
HETATM 2409  H26 OCT A  23      22.293  -5.138  54.521  1.00  0.00           H  
HETATM 2410  H27 OCT A  23      23.747  -6.533  55.936  1.00  0.00           H  
HETATM 2411  H28 OCT A  23      22.868  -5.415  56.967  1.00  0.00           H  
HETATM 2412  H29 OCT A  23      24.519  -4.925  56.516  1.00  0.00           H  
HETATM 2439  C00 OCT A  24      11.447  10.739  30.565  1.00  0.00           C  
HETATM 2440  C01 OCT A  24      11.408  11.984  31.427  1.00  0.00           C  
HETATM 2441  C02 OCT A  24      10.049  12.709  31.357  1.00  0.00           C  
HETATM 2442  C03 OCT A  24       9.883  13.662  32.592  1.00  0.00           C  
HETATM 2443  C04 OCT A  24       8.394  13.697  32.970  1.00  0.00           C  
HETATM 2444  C05 OCT A  24       8.167  14.622  34.223  1.00  0.00           C  
HETATM 2445  C06 OCT A  24       8.582  13.905  35.509  1.00  0.00           C  
HETATM 2446  C07 OCT A  24       8.571  14.767  36.752  1.00  0.00           C  
HETATM 2447  N08 OCT A  24       9.098  14.090  38.030  1.00  0.00           N  
HETATM 2448  C09 OCT A  24       9.236  15.166  39.048  1.00  0.00           C  
HETATM 2449  C0A OCT A  24       9.782  14.684  40.453  1.00  0.00           C  
HETATM 2450  C0B OCT A  24       9.739  15.901  41.398  1.00  0.00           C  
HETATM 2451  C0C OCT A  24      10.549  15.589  42.705  1.00  0.00           C  
HETATM 2452  C0D OCT A  24      10.794  16.841  43.588  1.00  0.00           C  
HETATM 2453  C0E OCT A  24      11.648  16.586  44.841  1.00  0.00           C  
HETATM 2454  C0F OCT A  24      11.832  17.700  45.774  1.00  0.00           C  
HETATM 2455  C0G OCT A  24      10.558  18.455  46.284  1.00  0.00           C  
HETATM 2456  C0H OCT A  24       8.224  13.021  38.529  1.00  0.00           C  
HETATM 2457  C0I OCT A  24      10.375  13.367  37.923  1.00  0.00           C  
HETATM 2458  C0J OCT A  24      11.495  14.314  37.386  1.00  0.00           C  
HETATM 2459  C0K OCT A  24      12.497  13.653  36.404  1.00  0.00           C  
HETATM 2460  C0M OCT A  24      13.602  14.547  36.070  1.00  0.00           C  
HETATM 2461  C0N OCT A  24      13.297  15.896  35.262  1.00  0.00           C  
HETATM 2462  C0O OCT A  24      12.303  15.811  34.183  1.00  0.00           C  
HETATM 2463  C0P OCT A  24      12.182  17.295  33.859  1.00  0.00           C  
HETATM 2464  C0Q OCT A  24      11.064  17.765  32.859  1.00  0.00           C  
HETATM 2465  H0R OCT A  24      10.726   9.967  30.832  1.00  0.00           H  
HETATM 2466  H0S OCT A  24      12.344  10.122  30.617  1.00  0.00           H  
HETATM 2467  H0T OCT A  24      11.188  11.024  29.545  1.00  0.00           H  
HETATM 2468  H0U OCT A  24      12.224  12.672  31.205  1.00  0.00           H  
HETATM 2469  H0V OCT A  24      11.575  11.647  32.450  1.00  0.00           H  
HETATM 2470  H0W OCT A  24       9.317  11.903  31.391  1.00  0.00           H  
HETATM 2471  H0X OCT A  24       9.870  13.279  30.445  1.00  0.00           H  
HETATM 2472  H0Y OCT A  24      10.205  14.693  32.443  1.00  0.00           H  
HETATM 2473  H0Z OCT A  24      10.350  13.162  33.441  1.00  0.00           H  
HETATM 2474  H10 OCT A  24       8.020  12.696  33.189  1.00  0.00           H  
HETATM 2475  H11 OCT A  24       7.779  14.112  32.171  1.00  0.00           H  
HETATM 2476  H12 OCT A  24       7.101  14.784  34.382  1.00  0.00           H  
HETATM 2477  H13 OCT A  24       8.712  15.561  34.124  1.00  0.00           H  
HETATM 2478  H14 OCT A  24       9.607  13.556  35.382  1.00  0.00           H  
HETATM 2479  H15 OCT A  24       7.985  13.005  35.657  1.00  0.00           H  
HETATM 2480  H16 OCT A  24       7.585  15.192  36.938  1.00  0.00           H  
HETATM 2481  H17 OCT A  24       9.276  15.557  36.489  1.00  0.00           H  
HETATM 2482  H18 OCT A  24       8.188  15.460  39.102  1.00  0.00           H  
HETATM 2483  H19 OCT A  24       9.835  15.996  38.673  1.00  0.00           H  
HETATM 2484  H1A OCT A  24      10.855  14.499  40.394  1.00  0.00           H  
HETATM 2485  H1B OCT A  24       9.265  13.873  40.966  1.00  0.00           H  
HETATM 2486  H1C OCT A  24       8.702  16.155  41.619  1.00  0.00           H  
HETATM 2487  H1D OCT A  24      10.188  16.774  40.925  1.00  0.00           H  
HETATM 2488  H1E OCT A  24      11.468  15.118  42.353  1.00  0.00           H  
HETATM 2489  H1F OCT A  24      10.111  14.914  43.440  1.00  0.00           H  
HETATM 2490  H1G OCT A  24       9.841  17.273  43.893  1.00  0.00           H  
HETATM 2491  H1H OCT A  24      11.294  17.639  43.039  1.00  0.00           H  
HETATM 2492  H1I OCT A  24      12.656  16.282  44.559  1.00  0.00           H  
HETATM 2493  H1J OCT A  24      11.256  15.653  45.246  1.00  0.00           H  
HETATM 2494  H1K OCT A  24      12.575  18.335  45.291  1.00  0.00           H  
HETATM 2495  H1M OCT A  24      12.291  17.403  46.717  1.00  0.00           H  
HETATM 2496  H1N OCT A  24       9.731  17.802  46.561  1.00  0.00           H  
HETATM 2497  H1O OCT A  24      10.304  19.085  45.432  1.00  0.00           H  
HETATM 2498  H1P OCT A  24      10.845  19.178  47.047  1.00  0.00           H  
HETATM 2499  H1Q OCT A  24       8.165  12.194  37.822  1.00  0.00           H  
HETATM 2500  H1R OCT A  24       7.232  13.374  38.810  1.00  0.00           H  
HETATM 2501  H1S OCT A  24       8.667  12.444  39.340  1.00  0.00           H  
HETATM 2502  H1T OCT A  24      10.231  12.618  37.144  1.00  0.00           H  
HETATM 2503  H1U OCT A  24      10.665  12.899  38.864  1.00  0.00           H  
HETATM 2504  H1V OCT A  24      12.052  14.797  38.189  1.00  0.00           H  
HETATM 2505  H1W OCT A  24      11.132  15.176  36.827  1.00  0.00           H  
HETATM 2506  H1X OCT A  24      12.059  13.322  35.463  1.00  0.00           H  
HETATM 2507  H1Y OCT A  24      12.977  12.820  36.918  1.00  0.00           H  
HETATM 2508  H1Z OCT A  24      14.171  13.901  35.402  1.00  0.00           H  
HETATM 2509  H20 OCT A  24      14.384  14.700  36.814  1.00  0.00           H  
HETATM 2510  H21 OCT A  24      14.240  16.288  34.883  1.00  0.00           H  
HETATM 2511  H22 OCT A  24      12.882  16.597  35.987  1.00  0.00           H  
HETATM 2512  H23 OCT A  24      11.351  15.336  34.421  1.00  0.00           H  
HETATM 2513  H24 OCT A  24      12.604  15.308  33.264  1.00  0.00           H  
HETATM 2514  H25 OCT A  24      13.143  17.549  33.413  1.00  0.00           H  
HETATM 2515  H26 OCT A  24      12.098  17.880  34.775  1.00  0.00           H  
HETATM 2516  H27 OCT A  24      10.978  18.852  32.857  1.00  0.00           H  
HETATM 2517  H28 OCT A  24      10.117  17.234  32.958  1.00  0.00           H  
HETATM 2518  H29 OCT A  24      11.191  17.379  31.848  1.00  0.00           H  
HETATM 2545  C00 OCT A  25      27.811  48.219  51.649  1.00  0.00           C  
HETATM 2546  C01 OCT A  25      26.721  49.203  52.132  1.00  0.00           C  
HETATM 2547  C02 OCT A  25      25.341  49.013  51.358  1.00  0.00           C  
HETATM 2548  C03 OCT A  25      24.197  49.698  52.117  1.00  0.00           C  
HETATM 2549  C04 OCT A  25      22.816  49.471  51.389  1.00  0.00           C  
HETATM 2550  C05 OCT A  25      21.692  49.918  52.341  1.00  0.00           C  
HETATM 2551  C06 OCT A  25      20.355  49.521  51.767  1.00  0.00           C  
HETATM 2552  C07 OCT A  25      19.331  49.224  52.913  1.00  0.00           C  
HETATM 2553  N08 OCT A  25      17.955  48.780  52.527  1.00  0.00           N  
HETATM 2554  C09 OCT A  25      17.001  48.654  53.622  1.00  0.00           C  
HETATM 2555  C0A OCT A  25      16.875  49.856  54.520  1.00  0.00           C  
HETATM 2556  C0B OCT A  25      15.968  49.640  55.729  1.00  0.00           C  
HETATM 2557  C0C OCT A  25      16.329  48.397  56.493  1.00  0.00           C  
HETATM 2558  C0D OCT A  25      15.616  48.264  57.844  1.00  0.00           C  
HETATM 2559  C0E OCT A  25      16.040  47.120  58.760  1.00  0.00           C  
HETATM 2560  C0F OCT A  25      17.203  47.392  59.642  1.00  0.00           C  
HETATM 2561  C0G OCT A  25      17.325  46.236  60.607  1.00  0.00           C  
HETATM 2562  C0H OCT A  25      17.485  49.902  51.719  1.00  0.00           C  
HETATM 2563  C0I OCT A  25      17.938  47.699  51.444  1.00  0.00           C  
HETATM 2564  C0J OCT A  25      16.452  47.375  51.018  1.00  0.00           C  
HETATM 2565  C0K OCT A  25      16.468  46.319  49.968  1.00  0.00           C  
HETATM 2566  C0M OCT A  25      15.087  46.152  49.381  1.00  0.00           C  
HETATM 2567  C0N OCT A  25      15.166  44.776  48.728  1.00  0.00           C  
HETATM 2568  C0O OCT A  25      13.976  44.219  47.908  1.00  0.00           C  
HETATM 2569  C0P OCT A  25      14.167  44.624  46.393  1.00  0.00           C  
HETATM 2570  C0Q OCT A  25      12.867  44.525  45.594  1.00  0.00           C  
HETATM 2571  H0R OCT A  25      28.735  48.356  52.212  1.00  0.00           H  
HETATM 2572  H0S OCT A  25      27.932  48.474  50.596  1.00  0.00           H  
HETATM 2573  H0T OCT A  25      27.406  47.213  51.757  1.00  0.00           H  
HETATM 2574  H0U OCT A  25      27.052  50.216  51.901  1.00  0.00           H  
HETATM 2575  H0V OCT A  25      26.505  49.083  53.194  1.00  0.00           H  
HETATM 2576  H0W OCT A  25      25.080  47.955  51.333  1.00  0.00           H  
HETATM 2577  H0X OCT A  25      25.278  49.417  50.347  1.00  0.00           H  
HETATM 2578  H0Y OCT A  25      24.425  50.730  51.848  1.00  0.00           H  
HETATM 2579  H0Z OCT A  25      24.121  49.514  53.189  1.00  0.00           H  
HETATM 2580  H10 OCT A  25      22.689  48.414  51.152  1.00  0.00           H  
HETATM 2581  H11 OCT A  25      22.711  49.947  50.414  1.00  0.00           H  
HETATM 2582  H12 OCT A  25      21.769  51.005  52.347  1.00  0.00           H  
HETATM 2583  H13 OCT A  25      21.860  49.479  53.325  1.00  0.00           H  
HETATM 2584  H14 OCT A  25      20.465  48.554  51.277  1.00  0.00           H  
HETATM 2585  H15 OCT A  25      19.960  50.076  50.916  1.00  0.00           H  
HETATM 2586  H16 OCT A  25      19.382  49.984  53.693  1.00  0.00           H  
HETATM 2587  H17 OCT A  25      19.776  48.335  53.359  1.00  0.00           H  
HETATM 2588  H18 OCT A  25      17.263  47.814  54.266  1.00  0.00           H  
HETATM 2589  H19 OCT A  25      15.979  48.524  53.267  1.00  0.00           H  
HETATM 2590  H1A OCT A  25      16.791  50.770  53.933  1.00  0.00           H  
HETATM 2591  H1B OCT A  25      17.867  50.017  54.942  1.00  0.00           H  
HETATM 2592  H1C OCT A  25      14.974  49.607  55.282  1.00  0.00           H  
HETATM 2593  H1D OCT A  25      15.951  50.496  56.404  1.00  0.00           H  
HETATM 2594  H1E OCT A  25      17.349  48.482  56.867  1.00  0.00           H  
HETATM 2595  H1F OCT A  25      16.124  47.450  55.994  1.00  0.00           H  
HETATM 2596  H1G OCT A  25      14.585  48.036  57.573  1.00  0.00           H  
HETATM 2597  H1H OCT A  25      15.630  49.131  58.504  1.00  0.00           H  
HETATM 2598  H1I OCT A  25      16.350  46.300  58.112  1.00  0.00           H  
HETATM 2599  H1J OCT A  25      15.199  46.680  59.296  1.00  0.00           H  
HETATM 2600  H1K OCT A  25      17.190  48.297  60.251  1.00  0.00           H  
HETATM 2601  H1M OCT A  25      18.142  47.323  59.094  1.00  0.00           H  
HETATM 2602  H1N OCT A  25      18.224  46.266  61.223  1.00  0.00           H  
HETATM 2603  H1O OCT A  25      17.359  45.324  60.011  1.00  0.00           H  
HETATM 2604  H1P OCT A  25      16.484  46.056  61.277  1.00  0.00           H  
HETATM 2605  H1Q OCT A  25      17.744  50.878  52.129  1.00  0.00           H  
HETATM 2606  H1R OCT A  25      16.406  50.047  51.762  1.00  0.00           H  
HETATM 2607  H1S OCT A  25      17.798  49.816  50.678  1.00  0.00           H  
HETATM 2608  H1T OCT A  25      18.304  46.761  51.860  1.00  0.00           H  
HETATM 2609  H1U OCT A  25      18.525  47.882  50.544  1.00  0.00           H  
HETATM 2610  H1V OCT A  25      15.956  48.221  50.543  1.00  0.00           H  
HETATM 2611  H1W OCT A  25      15.800  47.094  51.845  1.00  0.00           H  
HETATM 2612  H1X OCT A  25      16.720  45.411  50.517  1.00  0.00           H  
HETATM 2613  H1Y OCT A  25      17.242  46.548  49.235  1.00  0.00           H  
HETATM 2614  H1Z OCT A  25      14.913  46.992  48.708  1.00  0.00           H  
HETATM 2615  H20 OCT A  25      14.348  46.110  50.181  1.00  0.00           H  
HETATM 2616  H21 OCT A  25      15.342  44.145  49.598  1.00  0.00           H  
HETATM 2617  H22 OCT A  25      16.101  44.684  48.176  1.00  0.00           H  
HETATM 2618  H23 OCT A  25      12.964  44.526  48.170  1.00  0.00           H  
HETATM 2619  H24 OCT A  25      13.907  43.133  47.977  1.00  0.00           H  
HETATM 2620  H25 OCT A  25      14.909  44.061  45.828  1.00  0.00           H  
HETATM 2621  H26 OCT A  25      14.537  45.644  46.297  1.00  0.00           H  
HETATM 2622  H27 OCT A  25      12.877  44.687  44.516  1.00  0.00           H  
HETATM 2623  H28 OCT A  25      12.199  45.228  46.092  1.00  0.00           H  
HETATM 2624  H29 OCT A  25      12.651  43.467  45.744  1.00  0.00           H  
HETATM 2651  C00 OCT A  26      40.774  25.668  15.930  1.00  0.00           C  
HETATM 2652  C01 OCT A  26      39.824  26.074  17.060  1.00  0.00           C  
HETATM 2653  C02 OCT A  26      39.786  25.197  18.328  1.00  0.00           C  
HETATM 2654  C03 OCT A  26      41.158  25.346  19.189  1.00  0.00           C  
HETATM 2655  C04 OCT A  26      40.794  24.754  20.552  1.00  0.00           C  
HETATM 2656  C05 OCT A  26      41.633  25.098  21.707  1.00  0.00           C  
HETATM 2657  C06 OCT A  26      41.054  24.543  23.005  1.00  0.00           C  
HETATM 2658  C07 OCT A  26      40.000  25.530  23.573  1.00  0.00           C  
HETATM 2659  N08 OCT A  26      39.302  25.012  24.838  1.00  0.00           N  
HETATM 2660  C09 OCT A  26      38.246  25.990  25.129  1.00  0.00           C  
HETATM 2661  C0A OCT A  26      37.204  26.276  23.997  1.00  0.00           C  
HETATM 2662  C0B OCT A  26      36.079  27.203  24.438  1.00  0.00           C  
HETATM 2663  C0C OCT A  26      34.934  26.345  24.982  1.00  0.00           C  
HETATM 2664  C0D OCT A  26      33.789  27.101  25.640  1.00  0.00           C  
HETATM 2665  C0E OCT A  26      32.913  26.227  26.559  1.00  0.00           C  
HETATM 2666  C0F OCT A  26      31.482  26.739  26.491  1.00  0.00           C  
HETATM 2667  C0G OCT A  26      30.586  25.805  27.213  1.00  0.00           C  
HETATM 2668  C0H OCT A  26      38.856  23.710  24.447  1.00  0.00           C  
HETATM 2669  C0I OCT A  26      40.290  24.884  25.917  1.00  0.00           C  
HETATM 2670  C0J OCT A  26      40.928  26.179  26.376  1.00  0.00           C  
HETATM 2671  C0K OCT A  26      41.813  25.920  27.599  1.00  0.00           C  
HETATM 2672  C0M OCT A  26      41.072  25.607  28.839  1.00  0.00           C  
HETATM 2673  C0N OCT A  26      41.951  25.490  30.114  1.00  0.00           C  
HETATM 2674  C0O OCT A  26      41.051  25.238  31.296  1.00  0.00           C  
HETATM 2675  C0P OCT A  26      41.891  24.834  32.474  1.00  0.00           C  
HETATM 2676  C0Q OCT A  26      41.062  24.525  33.655  1.00  0.00           C  
HETATM 2677  H0R OCT A  26      40.547  24.641  15.645  1.00  0.00           H  
HETATM 2678  H0S OCT A  26      41.821  25.728  16.227  1.00  0.00           H  
HETATM 2679  H0T OCT A  26      40.602  26.240  15.018  1.00  0.00           H  
HETATM 2680  H0U OCT A  26      38.823  25.998  16.636  1.00  0.00           H  
HETATM 2681  H0V OCT A  26      40.131  27.028  17.488  1.00  0.00           H  
HETATM 2682  H0W OCT A  26      39.517  24.145  18.233  1.00  0.00           H  
HETATM 2683  H0X OCT A  26      39.045  25.667  18.974  1.00  0.00           H  
HETATM 2684  H0Y OCT A  26      41.329  26.396  19.427  1.00  0.00           H  
HETATM 2685  H0Z OCT A  26      42.109  24.883  18.927  1.00  0.00           H  
HETATM 2686  H10 OCT A  26      40.556  23.697  20.430  1.00  0.00           H  
HETATM 2687  H11 OCT A  26      39.794  25.147  20.737  1.00  0.00           H  
HETATM 2688  H12 OCT A  26      41.682  26.186  21.757  1.00  0.00           H  
HETATM 2689  H13 OCT A  26      42.633  24.675  21.607  1.00  0.00           H  
HETATM 2690  H14 OCT A  26      41.870  24.327  23.695  1.00  0.00           H  
HETATM 2691  H15 OCT A  26      40.510  23.636  22.740  1.00  0.00           H  
HETATM 2692  H16 OCT A  26      39.168  25.557  22.870  1.00  0.00           H  
HETATM 2693  H17 OCT A  26      40.416  26.533  23.661  1.00  0.00           H  
HETATM 2694  H18 OCT A  26      38.751  26.929  25.354  1.00  0.00           H  
HETATM 2695  H19 OCT A  26      37.662  25.866  26.041  1.00  0.00           H  
HETATM 2696  H1A OCT A  26      36.811  25.309  23.683  1.00  0.00           H  
HETATM 2697  H1B OCT A  26      37.640  26.680  23.084  1.00  0.00           H  
HETATM 2698  H1C OCT A  26      35.824  27.896  23.636  1.00  0.00           H  
HETATM 2699  H1D OCT A  26      36.464  27.733  25.309  1.00  0.00           H  
HETATM 2700  H1E OCT A  26      35.392  25.635  25.670  1.00  0.00           H  
HETATM 2701  H1F OCT A  26      34.510  25.785  24.149  1.00  0.00           H  
HETATM 2702  H1G OCT A  26      33.276  27.765  24.944  1.00  0.00           H  
HETATM 2703  H1H OCT A  26      34.286  27.750  26.360  1.00  0.00           H  
HETATM 2704  H1I OCT A  26      33.346  26.303  27.557  1.00  0.00           H  
HETATM 2705  H1J OCT A  26      32.904  25.150  26.386  1.00  0.00           H  
HETATM 2706  H1K OCT A  26      31.082  27.029  25.519  1.00  0.00           H  
HETATM 2707  H1M OCT A  26      31.437  27.651  27.086  1.00  0.00           H  
HETATM 2708  H1N OCT A  26      30.804  24.762  26.984  1.00  0.00           H  
HETATM 2709  H1O OCT A  26      29.517  25.962  27.071  1.00  0.00           H  
HETATM 2710  H1P OCT A  26      30.879  25.966  28.251  1.00  0.00           H  
HETATM 2711  H1Q OCT A  26      38.371  23.337  25.349  1.00  0.00           H  
HETATM 2712  H1R OCT A  26      39.623  22.944  24.339  1.00  0.00           H  
HETATM 2713  H1S OCT A  26      38.276  23.630  23.528  1.00  0.00           H  
HETATM 2714  H1T OCT A  26      41.133  24.236  25.673  1.00  0.00           H  
HETATM 2715  H1U OCT A  26      39.642  24.431  26.667  1.00  0.00           H  
HETATM 2716  H1V OCT A  26      40.216  26.988  26.539  1.00  0.00           H  
HETATM 2717  H1W OCT A  26      41.559  26.650  25.622  1.00  0.00           H  
HETATM 2718  H1X OCT A  26      42.396  26.814  27.817  1.00  0.00           H  
HETATM 2719  H1Y OCT A  26      42.491  25.077  27.470  1.00  0.00           H  
HETATM 2720  H1Z OCT A  26      40.425  24.743  28.685  1.00  0.00           H  
HETATM 2721  H20 OCT A  26      40.438  26.419  29.194  1.00  0.00           H  
HETATM 2722  H21 OCT A  26      42.468  26.439  30.254  1.00  0.00           H  
HETATM 2723  H22 OCT A  26      42.678  24.677  30.114  1.00  0.00           H  
HETATM 2724  H23 OCT A  26      40.315  24.475  31.045  1.00  0.00           H  
HETATM 2725  H24 OCT A  26      40.492  26.093  31.678  1.00  0.00           H  
HETATM 2726  H25 OCT A  26      42.646  25.584  32.709  1.00  0.00           H  
HETATM 2727  H26 OCT A  26      42.476  23.992  32.104  1.00  0.00           H  
HETATM 2728  H27 OCT A  26      40.428  25.347  33.988  1.00  0.00           H  
HETATM 2729  H28 OCT A  26      41.642  24.051  34.447  1.00  0.00           H  
HETATM 2730  H29 OCT A  26      40.384  23.702  33.435  1.00  0.00           H  
HETATM 2757  C00 OCT A  27      45.607  48.030  14.773  1.00  0.00           C  
HETATM 2758  C01 OCT A  27      45.631  46.710  13.968  1.00  0.00           C  
HETATM 2759  C02 OCT A  27      45.106  45.617  14.927  1.00  0.00           C  
HETATM 2760  C03 OCT A  27      45.671  44.321  14.507  1.00  0.00           C  
HETATM 2761  C04 OCT A  27      45.920  43.274  15.642  1.00  0.00           C  
HETATM 2762  C05 OCT A  27      46.425  41.981  15.017  1.00  0.00           C  
HETATM 2763  C06 OCT A  27      46.530  40.881  16.068  1.00  0.00           C  
HETATM 2764  C07 OCT A  27      47.194  39.606  15.484  1.00  0.00           C  
HETATM 2765  N08 OCT A  27      47.534  38.515  16.456  1.00  0.00           N  
HETATM 2766  C09 OCT A  27      48.156  37.467  15.595  1.00  0.00           C  
HETATM 2767  C0A OCT A  27      49.309  37.925  14.772  1.00  0.00           C  
HETATM 2768  C0B OCT A  27      49.899  36.670  14.092  1.00  0.00           C  
HETATM 2769  C0C OCT A  27      51.074  36.085  14.715  1.00  0.00           C  
HETATM 2770  C0D OCT A  27      51.605  34.853  14.015  1.00  0.00           C  
HETATM 2771  C0E OCT A  27      52.048  33.685  14.847  1.00  0.00           C  
HETATM 2772  C0F OCT A  27      52.938  32.665  14.098  1.00  0.00           C  
HETATM 2773  C0G OCT A  27      52.717  31.295  14.641  1.00  0.00           C  
HETATM 2774  C0H OCT A  27      48.423  39.175  17.379  1.00  0.00           C  
HETATM 2775  C0I OCT A  27      46.397  38.091  17.264  1.00  0.00           C  
HETATM 2776  C0J OCT A  27      45.176  37.646  16.396  1.00  0.00           C  
HETATM 2777  C0K OCT A  27      44.088  37.072  17.271  1.00  0.00           C  
HETATM 2778  C0M OCT A  27      44.593  35.809  17.972  1.00  0.00           C  
HETATM 2779  C0N OCT A  27      44.907  34.642  17.088  1.00  0.00           C  
HETATM 2780  C0O OCT A  27      45.213  33.274  17.831  1.00  0.00           C  
HETATM 2781  C0P OCT A  27      46.522  33.301  18.589  1.00  0.00           C  
HETATM 2782  C0Q OCT A  27      46.778  31.903  19.290  1.00  0.00           C  
HETATM 2783  H0R OCT A  27      45.481  48.764  13.978  1.00  0.00           H  
HETATM 2784  H0S OCT A  27      46.576  48.011  15.271  1.00  0.00           H  
HETATM 2785  H0T OCT A  27      44.695  47.937  15.364  1.00  0.00           H  
HETATM 2786  H0U OCT A  27      46.667  46.592  13.654  1.00  0.00           H  
HETATM 2787  H0V OCT A  27      44.964  46.905  13.128  1.00  0.00           H  
HETATM 2788  H0W OCT A  27      44.024  45.731  14.996  1.00  0.00           H  
HETATM 2789  H0X OCT A  27      45.617  45.805  15.872  1.00  0.00           H  
HETATM 2790  H0Y OCT A  27      46.599  44.556  13.985  1.00  0.00           H  
HETATM 2791  H0Z OCT A  27      45.015  43.959  13.716  1.00  0.00           H  
HETATM 2792  H10 OCT A  27      44.985  42.975  16.117  1.00  0.00           H  
HETATM 2793  H11 OCT A  27      46.625  43.626  16.394  1.00  0.00           H  
HETATM 2794  H12 OCT A  27      47.436  42.125  14.634  1.00  0.00           H  
HETATM 2795  H13 OCT A  27      45.844  41.601  14.176  1.00  0.00           H  
HETATM 2796  H14 OCT A  27      45.510  40.650  16.376  1.00  0.00           H  
HETATM 2797  H15 OCT A  27      46.995  41.332  16.945  1.00  0.00           H  
HETATM 2798  H16 OCT A  27      48.078  39.991  14.976  1.00  0.00           H  
HETATM 2799  H17 OCT A  27      46.533  39.123  14.764  1.00  0.00           H  
HETATM 2800  H18 OCT A  27      47.290  37.245  14.971  1.00  0.00           H  
HETATM 2801  H19 OCT A  27      48.494  36.537  16.053  1.00  0.00           H  
HETATM 2802  H1A OCT A  27      50.072  38.335  15.434  1.00  0.00           H  
HETATM 2803  H1B OCT A  27      48.972  38.571  13.961  1.00  0.00           H  
HETATM 2804  H1C OCT A  27      50.114  36.810  13.032  1.00  0.00           H  
HETATM 2805  H1D OCT A  27      49.121  35.914  13.990  1.00  0.00           H  
HETATM 2806  H1E OCT A  27      51.124  35.970  15.798  1.00  0.00           H  
HETATM 2807  H1F OCT A  27      51.827  36.869  14.638  1.00  0.00           H  
HETATM 2808  H1G OCT A  27      52.522  35.089  13.476  1.00  0.00           H  
HETATM 2809  H1H OCT A  27      50.849  34.432  13.352  1.00  0.00           H  
HETATM 2810  H1I OCT A  27      51.231  33.213  15.391  1.00  0.00           H  
HETATM 2811  H1J OCT A  27      52.750  34.123  15.556  1.00  0.00           H  
HETATM 2812  H1K OCT A  27      53.978  32.986  14.166  1.00  0.00           H  
HETATM 2813  H1M OCT A  27      52.709  32.630  13.033  1.00  0.00           H  
HETATM 2814  H1N OCT A  27      53.366  30.509  14.257  1.00  0.00           H  
HETATM 2815  H1O OCT A  27      51.670  31.122  14.393  1.00  0.00           H  
HETATM 2816  H1P OCT A  27      52.775  31.464  15.717  1.00  0.00           H  
HETATM 2817  H1Q OCT A  27      48.999  38.491  18.003  1.00  0.00           H  
HETATM 2818  H1R OCT A  27      47.827  39.808  18.036  1.00  0.00           H  
HETATM 2819  H1S OCT A  27      48.928  39.914  16.757  1.00  0.00           H  
HETATM 2820  H1T OCT A  27      45.995  38.947  17.807  1.00  0.00           H  
HETATM 2821  H1U OCT A  27      46.794  37.477  18.072  1.00  0.00           H  
HETATM 2822  H1V OCT A  27      45.466  36.834  15.730  1.00  0.00           H  
HETATM 2823  H1W OCT A  27      44.787  38.495  15.833  1.00  0.00           H  
HETATM 2824  H1X OCT A  27      43.151  36.828  16.770  1.00  0.00           H  
HETATM 2825  H1Y OCT A  27      43.794  37.764  18.060  1.00  0.00           H  
HETATM 2826  H1Z OCT A  27      43.818  35.495  18.671  1.00  0.00           H  
HETATM 2827  H20 OCT A  27      45.427  35.830  18.674  1.00  0.00           H  
HETATM 2828  H21 OCT A  27      45.795  34.881  16.503  1.00  0.00           H  
HETATM 2829  H22 OCT A  27      44.191  34.436  16.292  1.00  0.00           H  
HETATM 2830  H23 OCT A  27      45.260  32.401  17.180  1.00  0.00           H  
HETATM 2831  H24 OCT A  27      44.365  33.102  18.494  1.00  0.00           H  
HETATM 2832  H25 OCT A  27      46.499  34.048  19.383  1.00  0.00           H  
HETATM 2833  H26 OCT A  27      47.426  33.638  18.081  1.00  0.00           H  
HETATM 2834  H27 OCT A  27      47.681  31.942  19.899  1.00  0.00           H  
HETATM 2835  H28 OCT A  27      46.795  31.186  18.469  1.00  0.00           H  
HETATM 2836  H29 OCT A  27      45.975  31.572  19.948  1.00  0.00           H  
HETATM 2863  C00 OCT A  28      62.577  53.778  25.988  1.00  0.00           C  
HETATM 2864  C01 OCT A  28      61.202  54.385  26.112  1.00  0.00           C  
HETATM 2865  C02 OCT A  28      60.193  53.930  25.055  1.00  0.00           C  
HETATM 2866  C03 OCT A  28      58.737  54.389  25.279  1.00  0.00           C  
HETATM 2867  C04 OCT A  28      57.737  53.775  24.250  1.00  0.00           C  
HETATM 2868  C05 OCT A  28      56.266  54.008  24.496  1.00  0.00           C  
HETATM 2869  C06 OCT A  28      55.858  55.470  24.240  1.00  0.00           C  
HETATM 2870  C07 OCT A  28      55.599  56.212  25.532  1.00  0.00           C  
HETATM 2871  N08 OCT A  28      55.332  57.650  25.404  1.00  0.00           N  
HETATM 2872  C09 OCT A  28      54.985  58.074  26.773  1.00  0.00           C  
HETATM 2873  C0A OCT A  28      56.162  57.910  27.774  1.00  0.00           C  
HETATM 2874  C0B OCT A  28      55.762  58.284  29.201  1.00  0.00           C  
HETATM 2875  C0C OCT A  28      56.994  58.083  30.165  1.00  0.00           C  
HETATM 2876  C0D OCT A  28      56.683  58.472  31.592  1.00  0.00           C  
HETATM 2877  C0E OCT A  28      56.998  59.962  31.899  1.00  0.00           C  
HETATM 2878  C0F OCT A  28      58.420  60.580  31.602  1.00  0.00           C  
HETATM 2879  C0G OCT A  28      58.741  62.037  32.159  1.00  0.00           C  
HETATM 2880  C0H OCT A  28      56.656  58.139  24.924  1.00  0.00           C  
HETATM 2881  C0I OCT A  28      54.305  58.010  24.392  1.00  0.00           C  
HETATM 2882  C0J OCT A  28      52.843  57.659  24.734  1.00  0.00           C  
HETATM 2883  C0K OCT A  28      52.039  57.688  23.452  1.00  0.00           C  
HETATM 2884  C0M OCT A  28      50.606  56.969  23.511  1.00  0.00           C  
HETATM 2885  C0N OCT A  28      50.058  56.574  22.140  1.00  0.00           C  
HETATM 2886  C0O OCT A  28      48.568  56.316  22.150  1.00  0.00           C  
HETATM 2887  C0P OCT A  28      48.182  55.905  20.758  1.00  0.00           C  
HETATM 2888  C0Q OCT A  28      46.745  55.558  20.713  1.00  0.00           C  
HETATM 2889  H0R OCT A  28      63.066  54.244  26.843  1.00  0.00           H  
HETATM 2890  H0S OCT A  28      63.071  54.011  25.044  1.00  0.00           H  
HETATM 2891  H0T OCT A  28      62.418  52.701  26.028  1.00  0.00           H  
HETATM 2892  H0U OCT A  28      61.206  55.475  26.087  1.00  0.00           H  
HETATM 2893  H0V OCT A  28      60.637  54.123  27.006  1.00  0.00           H  
HETATM 2894  H0W OCT A  28      60.233  52.845  25.144  1.00  0.00           H  
HETATM 2895  H0X OCT A  28      60.456  54.165  24.023  1.00  0.00           H  
HETATM 2896  H0Y OCT A  28      58.619  55.469  25.197  1.00  0.00           H  
HETATM 2897  H0Z OCT A  28      58.437  54.230  26.314  1.00  0.00           H  
HETATM 2898  H10 OCT A  28      57.835  52.693  24.166  1.00  0.00           H  
HETATM 2899  H11 OCT A  28      58.044  54.019  23.233  1.00  0.00           H  
HETATM 2900  H12 OCT A  28      55.926  53.699  25.485  1.00  0.00           H  
HETATM 2901  H13 OCT A  28      55.653  53.325  23.908  1.00  0.00           H  
HETATM 2902  H14 OCT A  28      55.037  55.632  23.541  1.00  0.00           H  
HETATM 2903  H15 OCT A  28      56.685  55.948  23.714  1.00  0.00           H  
HETATM 2904  H16 OCT A  28      56.531  56.015  26.061  1.00  0.00           H  
HETATM 2905  H17 OCT A  28      54.756  55.664  25.954  1.00  0.00           H  
HETATM 2906  H18 OCT A  28      54.156  57.453  27.114  1.00  0.00           H  
HETATM 2907  H19 OCT A  28      54.644  59.105  26.867  1.00  0.00           H  
HETATM 2908  H1A OCT A  28      57.010  58.472  27.383  1.00  0.00           H  
HETATM 2909  H1B OCT A  28      56.505  56.875  27.779  1.00  0.00           H  
HETATM 2910  H1C OCT A  28      55.003  57.589  29.560  1.00  0.00           H  
HETATM 2911  H1D OCT A  28      55.318  59.279  29.166  1.00  0.00           H  
HETATM 2912  H1E OCT A  28      57.779  58.627  29.639  1.00  0.00           H  
HETATM 2913  H1F OCT A  28      57.154  57.005  30.201  1.00  0.00           H  
HETATM 2914  H1G OCT A  28      57.360  57.816  32.139  1.00  0.00           H  
HETATM 2915  H1H OCT A  28      55.681  58.114  31.830  1.00  0.00           H  
HETATM 2916  H1I OCT A  28      56.817  60.095  32.965  1.00  0.00           H  
HETATM 2917  H1J OCT A  28      56.165  60.592  31.588  1.00  0.00           H  
HETATM 2918  H1K OCT A  28      58.628  60.632  30.533  1.00  0.00           H  
HETATM 2919  H1M OCT A  28      59.164  59.843  31.904  1.00  0.00           H  
HETATM 2920  H1N OCT A  28      59.800  62.258  32.031  1.00  0.00           H  
HETATM 2921  H1O OCT A  28      58.647  62.066  33.245  1.00  0.00           H  
HETATM 2922  H1P OCT A  28      58.138  62.832  31.720  1.00  0.00           H  
HETATM 2923  H1Q OCT A  28      57.438  57.569  25.428  1.00  0.00           H  
HETATM 2924  H1R OCT A  28      56.863  59.208  24.884  1.00  0.00           H  
HETATM 2925  H1S OCT A  28      56.634  57.818  23.883  1.00  0.00           H  
HETATM 2926  H1T OCT A  28      54.487  57.513  23.439  1.00  0.00           H  
HETATM 2927  H1U OCT A  28      54.430  59.067  24.159  1.00  0.00           H  
HETATM 2928  H1V OCT A  28      52.550  58.408  25.470  1.00  0.00           H  
HETATM 2929  H1W OCT A  28      52.669  56.652  25.115  1.00  0.00           H  
HETATM 2930  H1X OCT A  28      52.563  57.280  22.589  1.00  0.00           H  
HETATM 2931  H1Y OCT A  28      51.861  58.739  23.223  1.00  0.00           H  
HETATM 2932  H1Z OCT A  28      49.880  57.443  24.172  1.00  0.00           H  
HETATM 2933  H20 OCT A  28      50.856  56.037  24.018  1.00  0.00           H  
HETATM 2934  H21 OCT A  28      50.610  55.702  21.789  1.00  0.00           H  
HETATM 2935  H22 OCT A  28      50.349  57.353  21.436  1.00  0.00           H  
HETATM 2936  H23 OCT A  28      48.062  57.248  22.402  1.00  0.00           H  
HETATM 2937  H24 OCT A  28      48.294  55.545  22.871  1.00  0.00           H  
HETATM 2938  H25 OCT A  28      48.701  54.954  20.639  1.00  0.00           H  
HETATM 2939  H26 OCT A  28      48.544  56.527  19.939  1.00  0.00           H  
HETATM 2940  H27 OCT A  28      46.153  56.429  20.994  1.00  0.00           H  
HETATM 2941  H28 OCT A  28      46.609  54.714  21.390  1.00  0.00           H  
HETATM 2942  H29 OCT A  28      46.521  55.258  19.689  1.00  0.00           H  
HETATM 2969  C00 OCT A  29      15.775  22.927   4.106  1.00  0.00           C  
HETATM 2970  C01 OCT A  29      16.732  24.087   4.160  1.00  0.00           C  
HETATM 2971  C02 OCT A  29      17.121  24.318   5.608  1.00  0.00           C  
HETATM 2972  C03 OCT A  29      18.260  23.358   5.896  1.00  0.00           C  
HETATM 2973  C04 OCT A  29      18.803  23.614   7.289  1.00  0.00           C  
HETATM 2974  C05 OCT A  29      19.972  22.730   7.636  1.00  0.00           C  
HETATM 2975  C06 OCT A  29      20.547  22.713   9.133  1.00  0.00           C  
HETATM 2976  C07 OCT A  29      21.438  21.546   9.551  1.00  0.00           C  
HETATM 2977  N08 OCT A  29      21.772  21.413  10.955  1.00  0.00           N  
HETATM 2978  C09 OCT A  29      22.386  20.109  11.189  1.00  0.00           C  
HETATM 2979  C0A OCT A  29      23.742  19.715  10.526  1.00  0.00           C  
HETATM 2980  C0B OCT A  29      24.168  18.425  11.113  1.00  0.00           C  
HETATM 2981  C0C OCT A  29      25.651  18.383  11.631  1.00  0.00           C  
HETATM 2982  C0D OCT A  29      26.170  16.990  12.072  1.00  0.00           C  
HETATM 2983  C0E OCT A  29      27.600  17.003  12.443  1.00  0.00           C  
HETATM 2984  C0F OCT A  29      28.088  18.038  13.447  1.00  0.00           C  
HETATM 2985  C0G OCT A  29      27.595  17.799  14.906  1.00  0.00           C  
HETATM 2986  C0H OCT A  29      22.626  22.452  11.350  1.00  0.00           C  
HETATM 2987  C0I OCT A  29      20.617  21.494  11.870  1.00  0.00           C  
HETATM 2988  C0J OCT A  29      19.611  20.383  11.675  1.00  0.00           C  
HETATM 2989  C0K OCT A  29      18.340  20.525  12.541  1.00  0.00           C  
HETATM 2990  C0M OCT A  29      17.594  19.204  12.904  1.00  0.00           C  
HETATM 2991  C0N OCT A  29      16.318  19.557  13.667  1.00  0.00           C  
HETATM 2992  C0O OCT A  29      15.613  18.323  14.191  1.00  0.00           C  
HETATM 2993  C0P OCT A  29      15.998  17.852  15.613  1.00  0.00           C  
HETATM 2994  C0Q OCT A  29      15.141  16.725  16.050  1.00  0.00           C  
HETATM 2995  H0R OCT A  29      15.308  22.884   3.121  1.00  0.00           H  
HETATM 2996  H0S OCT A  29      14.923  22.978   4.784  1.00  0.00           H  
HETATM 2997  H0T OCT A  29      16.353  22.013   4.239  1.00  0.00           H  
HETATM 2998  H0U OCT A  29      16.285  25.026   3.833  1.00  0.00           H  
HETATM 2999  H0V OCT A  29      17.546  23.875   3.468  1.00  0.00           H  
HETATM 3000  H0W OCT A  29      16.271  24.149   6.269  1.00  0.00           H  
HETATM 3001  H0X OCT A  29      17.366  25.371   5.745  1.00  0.00           H  
HETATM 3002  H0Y OCT A  29      18.973  23.417   5.073  1.00  0.00           H  
HETATM 3003  H0Z OCT A  29      18.068  22.286   5.928  1.00  0.00           H  
HETATM 3004  H10 OCT A  29      18.054  23.410   8.055  1.00  0.00           H  
HETATM 3005  H11 OCT A  29      19.182  24.626   7.428  1.00  0.00           H  
HETATM 3006  H12 OCT A  29      20.829  22.911   6.987  1.00  0.00           H  
HETATM 3007  H13 OCT A  29      19.623  21.765   7.271  1.00  0.00           H  
HETATM 3008  H14 OCT A  29      19.681  22.738   9.794  1.00  0.00           H  
HETATM 3009  H15 OCT A  29      21.065  23.616   9.457  1.00  0.00           H  
HETATM 3010  H16 OCT A  29      22.391  21.496   9.025  1.00  0.00           H  
HETATM 3011  H17 OCT A  29      20.947  20.620   9.251  1.00  0.00           H  
HETATM 3012  H18 OCT A  29      21.664  19.369  10.845  1.00  0.00           H  
HETATM 3013  H19 OCT A  29      22.652  19.997  12.240  1.00  0.00           H  
HETATM 3014  H1A OCT A  29      24.534  20.450  10.667  1.00  0.00           H  
HETATM 3015  H1B OCT A  29      23.711  19.477   9.463  1.00  0.00           H  
HETATM 3016  H1C OCT A  29      23.991  17.657  10.359  1.00  0.00           H  
HETATM 3017  H1D OCT A  29      23.476  18.266  11.940  1.00  0.00           H  
HETATM 3018  H1E OCT A  29      25.743  19.030  12.503  1.00  0.00           H  
HETATM 3019  H1F OCT A  29      26.351  18.886  10.964  1.00  0.00           H  
HETATM 3020  H1G OCT A  29      26.033  16.304  11.236  1.00  0.00           H  
HETATM 3021  H1H OCT A  29      25.504  16.730  12.894  1.00  0.00           H  
HETATM 3022  H1I OCT A  29      28.123  17.045  11.488  1.00  0.00           H  
HETATM 3023  H1J OCT A  29      27.707  15.995  12.843  1.00  0.00           H  
HETATM 3024  H1K OCT A  29      27.848  19.057  13.142  1.00  0.00           H  
HETATM 3025  H1M OCT A  29      29.177  18.073  13.400  1.00  0.00           H  
HETATM 3026  H1N OCT A  29      26.541  17.975  15.123  1.00  0.00           H  
HETATM 3027  H1O OCT A  29      28.037  18.537  15.574  1.00  0.00           H  
HETATM 3028  H1P OCT A  29      27.897  16.790  15.187  1.00  0.00           H  
HETATM 3029  H1Q OCT A  29      23.641  22.162  11.079  1.00  0.00           H  
HETATM 3030  H1R OCT A  29      22.607  22.649  12.422  1.00  0.00           H  
HETATM 3031  H1S OCT A  29      22.423  23.323  10.727  1.00  0.00           H  
HETATM 3032  H1T OCT A  29      20.066  22.427  11.749  1.00  0.00           H  
HETATM 3033  H1U OCT A  29      21.041  21.481  12.873  1.00  0.00           H  
HETATM 3034  H1V OCT A  29      20.059  19.458  12.039  1.00  0.00           H  
HETATM 3035  H1W OCT A  29      19.411  20.110  10.639  1.00  0.00           H  
HETATM 3036  H1X OCT A  29      17.579  20.935  11.877  1.00  0.00           H  
HETATM 3037  H1Y OCT A  29      18.489  21.017  13.502  1.00  0.00           H  
HETATM 3038  H1Z OCT A  29      18.144  18.519  13.550  1.00  0.00           H  
HETATM 3039  H20 OCT A  29      17.341  18.588  12.040  1.00  0.00           H  
HETATM 3040  H21 OCT A  29      15.616  20.111  13.044  1.00  0.00           H  
HETATM 3041  H22 OCT A  29      16.619  20.189  14.503  1.00  0.00           H  
HETATM 3042  H23 OCT A  29      15.645  17.492  13.486  1.00  0.00           H  
HETATM 3043  H24 OCT A  29      14.546  18.541  14.153  1.00  0.00           H  
HETATM 3044  H25 OCT A  29      15.910  18.736  16.245  1.00  0.00           H  
HETATM 3045  H26 OCT A  29      17.031  17.519  15.715  1.00  0.00           H  
HETATM 3046  H27 OCT A  29      15.360  16.240  17.001  1.00  0.00           H  
HETATM 3047  H28 OCT A  29      15.242  15.943  15.298  1.00  0.00           H  
HETATM 3048  H29 OCT A  29      14.073  16.944  16.030  1.00  0.00           H  
HETATM 3075  C00 OCT A  30      -1.316  19.742  15.091  1.00  0.00           C  
HETATM 3076  C01 OCT A  30      -0.148  20.673  14.816  1.00  0.00           C  
HETATM 3077  C02 OCT A  30       0.716  20.694  16.164  1.00  0.00           C  
HETATM 3078  C03 OCT A  30       2.030  21.403  15.858  1.00  0.00           C  
HETATM 3079  C04 OCT A  30       3.151  21.425  16.928  1.00  0.00           C  
HETATM 3080  C05 OCT A  30       4.475  21.991  16.449  1.00  0.00           C  
HETATM 3081  C06 OCT A  30       5.439  22.099  17.579  1.00  0.00           C  
HETATM 3082  C07 OCT A  30       6.226  20.748  17.666  1.00  0.00           C  
HETATM 3083  N08 OCT A  30       7.388  20.770  18.555  1.00  0.00           N  
HETATM 3084  C09 OCT A  30       8.003  19.418  18.785  1.00  0.00           C  
HETATM 3085  C0A OCT A  30       8.873  18.951  17.633  1.00  0.00           C  
HETATM 3086  C0B OCT A  30       9.407  17.581  17.878  1.00  0.00           C  
HETATM 3087  C0C OCT A  30       9.915  16.818  16.645  1.00  0.00           C  
HETATM 3088  C0D OCT A  30      10.975  15.850  17.125  1.00  0.00           C  
HETATM 3089  C0E OCT A  30      10.419  14.947  18.275  1.00  0.00           C  
HETATM 3090  C0F OCT A  30      11.423  13.879  18.663  1.00  0.00           C  
HETATM 3091  C0G OCT A  30      10.696  13.171  19.903  1.00  0.00           C  
HETATM 3092  C0H OCT A  30       8.301  21.750  17.893  1.00  0.00           C  
HETATM 3093  C0I OCT A  30       7.110  21.415  19.839  1.00  0.00           C  
HETATM 3094  C0J OCT A  30       6.035  20.632  20.655  1.00  0.00           C  
HETATM 3095  C0K OCT A  30       5.844  21.168  22.104  1.00  0.00           C  
HETATM 3096  C0M OCT A  30       5.432  22.597  22.315  1.00  0.00           C  
HETATM 3097  C0N OCT A  30       3.949  22.817  21.852  1.00  0.00           C  
HETATM 3098  C0O OCT A  30       3.567  24.273  21.600  1.00  0.00           C  
HETATM 3099  C0P OCT A  30       3.662  25.242  22.817  1.00  0.00           C  
HETATM 3100  C0Q OCT A  30       3.029  26.610  22.543  1.00  0.00           C  
HETATM 3101  H0R OCT A  30      -1.930  19.556  14.210  1.00  0.00           H  
HETATM 3102  H0S OCT A  30      -1.824  20.073  15.997  1.00  0.00           H  
HETATM 3103  H0T OCT A  30      -1.012  18.727  15.347  1.00  0.00           H  
HETATM 3104  H0U OCT A  30      -0.472  21.697  14.630  1.00  0.00           H  
HETATM 3105  H0V OCT A  30       0.442  20.217  14.021  1.00  0.00           H  
HETATM 3106  H0W OCT A  30       0.946  19.667  16.445  1.00  0.00           H  
HETATM 3107  H0X OCT A  30       0.168  21.046  17.038  1.00  0.00           H  
HETATM 3108  H0Y OCT A  30       1.752  22.400  15.516  1.00  0.00           H  
HETATM 3109  H0Z OCT A  30       2.471  20.914  14.990  1.00  0.00           H  
HETATM 3110  H10 OCT A  30       3.225  20.442  17.393  1.00  0.00           H  
HETATM 3111  H11 OCT A  30       2.894  22.096  17.748  1.00  0.00           H  
HETATM 3112  H12 OCT A  30       4.267  22.956  15.987  1.00  0.00           H  
HETATM 3113  H13 OCT A  30       4.840  21.348  15.649  1.00  0.00           H  
HETATM 3114  H14 OCT A  30       4.928  22.494  18.457  1.00  0.00           H  
HETATM 3115  H15 OCT A  30       6.113  22.904  17.286  1.00  0.00           H  
HETATM 3116  H16 OCT A  30       6.536  20.501  16.651  1.00  0.00           H  
HETATM 3117  H17 OCT A  30       5.474  20.041  18.018  1.00  0.00           H  
HETATM 3118  H18 OCT A  30       7.342  18.590  19.037  1.00  0.00           H  
HETATM 3119  H19 OCT A  30       8.629  19.651  19.646  1.00  0.00           H  
HETATM 3120  H1A OCT A  30       9.686  19.676  17.602  1.00  0.00           H  
HETATM 3121  H1B OCT A  30       8.348  19.086  16.688  1.00  0.00           H  
HETATM 3122  H1C OCT A  30       8.592  17.015  18.329  1.00  0.00           H  
HETATM 3123  H1D OCT A  30      10.090  17.788  18.702  1.00  0.00           H  
HETATM 3124  H1E OCT A  30      10.348  17.589  16.007  1.00  0.00           H  
HETATM 3125  H1F OCT A  30       9.180  16.393  15.962  1.00  0.00           H  
HETATM 3126  H1G OCT A  30      11.935  16.304  17.370  1.00  0.00           H  
HETATM 3127  H1H OCT A  30      11.274  15.158  16.339  1.00  0.00           H  
HETATM 3128  H1I OCT A  30       9.486  14.572  17.855  1.00  0.00           H  
HETATM 3129  H1J OCT A  30      10.166  15.503  19.177  1.00  0.00           H  
HETATM 3130  H1K OCT A  30      12.346  14.296  19.065  1.00  0.00           H  
HETATM 3131  H1M OCT A  30      11.638  13.214  17.826  1.00  0.00           H  
HETATM 3132  H1N OCT A  30       9.681  12.912  19.602  1.00  0.00           H  
HETATM 3133  H1O OCT A  30      10.539  13.696  20.846  1.00  0.00           H  
HETATM 3134  H1P OCT A  30      11.237  12.244  20.088  1.00  0.00           H  
HETATM 3135  H1Q OCT A  30       9.107  21.616  18.615  1.00  0.00           H  
HETATM 3136  H1R OCT A  30       7.901  22.763  17.944  1.00  0.00           H  
HETATM 3137  H1S OCT A  30       8.561  21.416  16.888  1.00  0.00           H  
HETATM 3138  H1T OCT A  30       6.624  22.390  19.850  1.00  0.00           H  
HETATM 3139  H1U OCT A  30       8.069  21.540  20.342  1.00  0.00           H  
HETATM 3140  H1V OCT A  30       6.305  19.580  20.557  1.00  0.00           H  
HETATM 3141  H1W OCT A  30       5.136  20.785  20.059  1.00  0.00           H  
HETATM 3142  H1X OCT A  30       6.830  21.079  22.561  1.00  0.00           H  
HETATM 3143  H1Y OCT A  30       5.174  20.449  22.574  1.00  0.00           H  
HETATM 3144  H1Z OCT A  30       6.123  23.258  21.791  1.00  0.00           H  
HETATM 3145  H20 OCT A  30       5.486  22.872  23.368  1.00  0.00           H  
HETATM 3146  H21 OCT A  30       3.245  22.417  22.583  1.00  0.00           H  
HETATM 3147  H22 OCT A  30       3.810  22.419  20.847  1.00  0.00           H  
HETATM 3148  H23 OCT A  30       2.566  24.153  21.186  1.00  0.00           H  
HETATM 3149  H24 OCT A  30       4.062  24.767  20.764  1.00  0.00           H  
HETATM 3150  H25 OCT A  30       4.725  25.347  23.036  1.00  0.00           H  
HETATM 3151  H26 OCT A  30       3.344  24.760  23.741  1.00  0.00           H  
HETATM 3152  H27 OCT A  30       1.996  26.671  22.200  1.00  0.00           H  
HETATM 3153  H28 OCT A  30       3.647  27.122  21.806  1.00  0.00           H  
HETATM 3154  H29 OCT A  30       3.134  27.224  23.438  1.00  0.00           H  
HETATM 3181  C00 OCT A  31      -0.820   9.240   0.518  1.00  0.00           C  
HETATM 3182  C01 OCT A  31      -0.066   8.995   1.818  1.00  0.00           C  
HETATM 3183  C02 OCT A  31       0.919  10.157   2.008  1.00  0.00           C  
HETATM 3184  C03 OCT A  31       1.971   9.623   2.937  1.00  0.00           C  
HETATM 3185  C04 OCT A  31       2.725  10.737   3.745  1.00  0.00           C  
HETATM 3186  C05 OCT A  31       3.872  10.169   4.660  1.00  0.00           C  
HETATM 3187  C06 OCT A  31       3.605  10.087   6.122  1.00  0.00           C  
HETATM 3188  C07 OCT A  31       2.857   8.790   6.546  1.00  0.00           C  
HETATM 3189  N08 OCT A  31       2.840   8.531   7.994  1.00  0.00           N  
HETATM 3190  C09 OCT A  31       2.190   7.180   8.353  1.00  0.00           C  
HETATM 3191  C0A OCT A  31       2.844   5.963   7.661  1.00  0.00           C  
HETATM 3192  C0B OCT A  31       2.566   4.610   8.333  1.00  0.00           C  
HETATM 3193  C0C OCT A  31       1.198   3.978   8.132  1.00  0.00           C  
HETATM 3194  C0D OCT A  31       0.978   2.723   9.009  1.00  0.00           C  
HETATM 3195  C0E OCT A  31      -0.286   1.850   8.724  1.00  0.00           C  
HETATM 3196  C0F OCT A  31      -0.330   0.519   9.529  1.00  0.00           C  
HETATM 3197  C0G OCT A  31      -1.527  -0.402   9.215  1.00  0.00           C  
HETATM 3198  C0H OCT A  31       4.198   8.388   8.427  1.00  0.00           C  
HETATM 3199  C0I OCT A  31       2.364   9.621   8.804  1.00  0.00           C  
HETATM 3200  C0J OCT A  31       2.717   9.604  10.326  1.00  0.00           C  
HETATM 3201  C0K OCT A  31       1.531  10.330  11.098  1.00  0.00           C  
HETATM 3202  C0M OCT A  31       1.130  11.766  10.595  1.00  0.00           C  
HETATM 3203  C0N OCT A  31      -0.035  12.394  11.468  1.00  0.00           C  
HETATM 3204  C0O OCT A  31      -0.560  13.735  10.968  1.00  0.00           C  
HETATM 3205  C0P OCT A  31      -1.495  14.230  12.082  1.00  0.00           C  
HETATM 3206  C0Q OCT A  31      -2.170  15.591  11.733  1.00  0.00           C  
HETATM 3207  H0R OCT A  31      -0.999  10.309   0.402  1.00  0.00           H  
HETATM 3208  H0S OCT A  31      -1.790   8.744   0.481  1.00  0.00           H  
HETATM 3209  H0T OCT A  31      -0.175   8.851  -0.270  1.00  0.00           H  
HETATM 3210  H0U OCT A  31       0.480   8.052   1.796  1.00  0.00           H  
HETATM 3211  H0V OCT A  31      -0.812   8.892   2.606  1.00  0.00           H  
HETATM 3212  H0W OCT A  31       0.392  11.053   2.337  1.00  0.00           H  
HETATM 3213  H0X OCT A  31       1.513  10.246   1.099  1.00  0.00           H  
HETATM 3214  H0Y OCT A  31       2.591   8.892   2.417  1.00  0.00           H  
HETATM 3215  H0Z OCT A  31       1.568   9.006   3.740  1.00  0.00           H  
HETATM 3216  H10 OCT A  31       1.909  11.176   4.319  1.00  0.00           H  
HETATM 3217  H11 OCT A  31       3.071  11.433   2.981  1.00  0.00           H  
HETATM 3218  H12 OCT A  31       4.616  10.966   4.659  1.00  0.00           H  
HETATM 3219  H13 OCT A  31       4.279   9.224   4.301  1.00  0.00           H  
HETATM 3220  H14 OCT A  31       3.033  10.961   6.437  1.00  0.00           H  
HETATM 3221  H15 OCT A  31       4.529  10.193   6.690  1.00  0.00           H  
HETATM 3222  H16 OCT A  31       3.450   8.009   6.071  1.00  0.00           H  
HETATM 3223  H17 OCT A  31       1.887   8.879   6.056  1.00  0.00           H  
HETATM 3224  H18 OCT A  31       1.146   7.237   8.045  1.00  0.00           H  
HETATM 3225  H19 OCT A  31       2.214   7.068   9.437  1.00  0.00           H  
HETATM 3226  H1A OCT A  31       3.932   5.991   7.608  1.00  0.00           H  
HETATM 3227  H1B OCT A  31       2.532   5.911   6.618  1.00  0.00           H  
HETATM 3228  H1C OCT A  31       2.853   4.667   9.383  1.00  0.00           H  
HETATM 3229  H1D OCT A  31       3.268   3.957   7.813  1.00  0.00           H  
HETATM 3230  H1E OCT A  31       1.132   3.632   7.100  1.00  0.00           H  
HETATM 3231  H1F OCT A  31       0.361   4.669   8.229  1.00  0.00           H  
HETATM 3232  H1G OCT A  31       0.861   3.231   9.966  1.00  0.00           H  
HETATM 3233  H1H OCT A  31       1.896   2.135   8.995  1.00  0.00           H  
HETATM 3234  H1I OCT A  31      -0.281   1.529   7.683  1.00  0.00           H  
HETATM 3235  H1J OCT A  31      -1.187   2.434   8.913  1.00  0.00           H  
HETATM 3236  H1K OCT A  31      -0.404   0.757  10.590  1.00  0.00           H  
HETATM 3237  H1M OCT A  31       0.641   0.025   9.531  1.00  0.00           H  
HETATM 3238  H1N OCT A  31      -1.479  -0.834   8.215  1.00  0.00           H  
HETATM 3239  H1O OCT A  31      -2.527   0.030   9.174  1.00  0.00           H  
HETATM 3240  H1P OCT A  31      -1.547  -1.285   9.853  1.00  0.00           H  
HETATM 3241  H1Q OCT A  31       4.268   7.688   9.260  1.00  0.00           H  
HETATM 3242  H1R OCT A  31       4.674   9.321   8.728  1.00  0.00           H  
HETATM 3243  H1S OCT A  31       4.862   7.970   7.671  1.00  0.00           H  
HETATM 3244  H1T OCT A  31       1.283   9.483   8.793  1.00  0.00           H  
HETATM 3245  H1U OCT A  31       2.628  10.580   8.359  1.00  0.00           H  
HETATM 3246  H1V OCT A  31       3.705  10.062  10.378  1.00  0.00           H  
HETATM 3247  H1W OCT A  31       2.855   8.600  10.727  1.00  0.00           H  
HETATM 3248  H1X OCT A  31       1.896  10.537  12.104  1.00  0.00           H  
HETATM 3249  H1Y OCT A  31       0.740   9.581  11.137  1.00  0.00           H  
HETATM 3250  H1Z OCT A  31       0.817  11.752   9.551  1.00  0.00           H  
HETATM 3251  H20 OCT A  31       2.046  12.357  10.633  1.00  0.00           H  
HETATM 3252  H21 OCT A  31       0.480  12.625  12.401  1.00  0.00           H  
HETATM 3253  H22 OCT A  31      -0.813  11.696  11.779  1.00  0.00           H  
HETATM 3254  H23 OCT A  31      -1.131  13.536  10.061  1.00  0.00           H  
HETATM 3255  H24 OCT A  31       0.259  14.415  10.731  1.00  0.00           H  
HETATM 3256  H25 OCT A  31      -0.906  14.437  12.975  1.00  0.00           H  
HETATM 3257  H26 OCT A  31      -2.270  13.546  12.427  1.00  0.00           H  
HETATM 3258  H27 OCT A  31      -3.130  15.542  11.220  1.00  0.00           H  
HETATM 3259  H28 OCT A  31      -1.491  16.122  11.066  1.00  0.00           H  
HETATM 3260  H29 OCT A  31      -2.218  16.236  12.610  1.00  0.00           H  
HETATM 3287  C00 OCT A  32      29.344  56.237  12.776  1.00  0.00           C  
HETATM 3288  C01 OCT A  32      30.596  55.552  13.194  1.00  0.00           C  
HETATM 3289  C02 OCT A  32      30.284  54.314  14.014  1.00  0.00           C  
HETATM 3290  C03 OCT A  32      31.551  53.426  14.160  1.00  0.00           C  
HETATM 3291  C04 OCT A  32      31.420  51.914  14.368  1.00  0.00           C  
HETATM 3292  C05 OCT A  32      32.746  51.191  14.559  1.00  0.00           C  
HETATM 3293  C06 OCT A  32      32.681  49.776  15.207  1.00  0.00           C  
HETATM 3294  C07 OCT A  32      33.276  49.594  16.599  1.00  0.00           C  
HETATM 3295  N08 OCT A  32      32.762  48.391  17.302  1.00  0.00           N  
HETATM 3296  C09 OCT A  32      33.576  48.445  18.556  1.00  0.00           C  
HETATM 3297  C0A OCT A  32      33.173  47.238  19.455  1.00  0.00           C  
HETATM 3298  C0B OCT A  32      34.008  47.322  20.625  1.00  0.00           C  
HETATM 3299  C0C OCT A  32      33.674  46.490  21.877  1.00  0.00           C  
HETATM 3300  C0D OCT A  32      34.617  46.466  23.073  1.00  0.00           C  
HETATM 3301  C0E OCT A  32      34.215  45.453  24.090  1.00  0.00           C  
HETATM 3302  C0F OCT A  32      35.104  45.473  25.339  1.00  0.00           C  
HETATM 3303  C0G OCT A  32      36.617  45.086  25.115  1.00  0.00           C  
HETATM 3304  C0H OCT A  32      31.315  48.294  17.454  1.00  0.00           C  
HETATM 3305  C0I OCT A  32      32.971  47.127  16.548  1.00  0.00           C  
HETATM 3306  C0J OCT A  32      34.458  46.738  16.265  1.00  0.00           C  
HETATM 3307  C0K OCT A  32      34.435  45.535  15.261  1.00  0.00           C  
HETATM 3308  C0M OCT A  32      35.737  45.281  14.490  1.00  0.00           C  
HETATM 3309  C0N OCT A  32      35.664  44.052  13.541  1.00  0.00           C  
HETATM 3310  C0O OCT A  32      36.993  43.492  12.971  1.00  0.00           C  
HETATM 3311  C0P OCT A  32      36.843  42.160  12.172  1.00  0.00           C  
HETATM 3312  C0Q OCT A  32      38.192  41.944  11.496  1.00  0.00           C  
HETATM 3313  H0R OCT A  32      28.630  55.486  12.438  1.00  0.00           H  
HETATM 3314  H0S OCT A  32      29.505  57.075  12.098  1.00  0.00           H  
HETATM 3315  H0T OCT A  32      28.778  56.599  13.634  1.00  0.00           H  
HETATM 3316  H0U OCT A  32      31.178  56.270  13.772  1.00  0.00           H  
HETATM 3317  H0V OCT A  32      31.218  55.258  12.349  1.00  0.00           H  
HETATM 3318  H0W OCT A  32      29.668  53.609  13.456  1.00  0.00           H  
HETATM 3319  H0X OCT A  32      29.669  54.560  14.880  1.00  0.00           H  
HETATM 3320  H0Y OCT A  32      32.173  53.845  14.951  1.00  0.00           H  
HETATM 3321  H0Z OCT A  32      32.091  53.503  13.216  1.00  0.00           H  
HETATM 3322  H10 OCT A  32      31.028  51.570  13.411  1.00  0.00           H  
HETATM 3323  H11 OCT A  32      30.781  51.640  15.208  1.00  0.00           H  
HETATM 3324  H12 OCT A  32      33.272  51.763  15.323  1.00  0.00           H  
HETATM 3325  H13 OCT A  32      33.502  51.285  13.780  1.00  0.00           H  
HETATM 3326  H14 OCT A  32      33.115  49.049  14.520  1.00  0.00           H  
HETATM 3327  H15 OCT A  32      31.649  49.426  15.200  1.00  0.00           H  
HETATM 3328  H16 OCT A  32      33.004  50.405  17.274  1.00  0.00           H  
HETATM 3329  H17 OCT A  32      34.358  49.462  16.568  1.00  0.00           H  
HETATM 3330  H18 OCT A  32      33.451  49.391  19.083  1.00  0.00           H  
HETATM 3331  H19 OCT A  32      34.640  48.348  18.341  1.00  0.00           H  
HETATM 3332  H1A OCT A  32      33.270  46.284  18.937  1.00  0.00           H  
HETATM 3333  H1B OCT A  32      32.126  47.352  19.734  1.00  0.00           H  
HETATM 3334  H1C OCT A  32      34.071  48.343  21.002  1.00  0.00           H  
HETATM 3335  H1D OCT A  32      34.942  46.888  20.270  1.00  0.00           H  
HETATM 3336  H1E OCT A  32      33.666  45.457  21.528  1.00  0.00           H  
HETATM 3337  H1F OCT A  32      32.694  46.696  22.307  1.00  0.00           H  
HETATM 3338  H1G OCT A  32      34.730  47.448  23.532  1.00  0.00           H  
HETATM 3339  H1H OCT A  32      35.573  46.207  22.619  1.00  0.00           H  
HETATM 3340  H1I OCT A  32      34.265  44.434  23.708  1.00  0.00           H  
HETATM 3341  H1J OCT A  32      33.305  45.678  24.647  1.00  0.00           H  
HETATM 3342  H1K OCT A  32      34.593  44.794  26.021  1.00  0.00           H  
HETATM 3343  H1M OCT A  32      35.066  46.410  25.895  1.00  0.00           H  
HETATM 3344  H1N OCT A  32      36.685  44.000  25.041  1.00  0.00           H  
HETATM 3345  H1O OCT A  32      37.233  45.288  25.992  1.00  0.00           H  
HETATM 3346  H1P OCT A  32      37.130  45.365  24.195  1.00  0.00           H  
HETATM 3347  H1Q OCT A  32      30.996  49.196  17.977  1.00  0.00           H  
HETATM 3348  H1R OCT A  32      30.933  47.423  17.988  1.00  0.00           H  
HETATM 3349  H1S OCT A  32      30.871  48.198  16.463  1.00  0.00           H  
HETATM 3350  H1T OCT A  32      32.516  47.198  15.560  1.00  0.00           H  
HETATM 3351  H1U OCT A  32      32.447  46.304  17.033  1.00  0.00           H  
HETATM 3352  H1V OCT A  32      35.074  46.436  17.112  1.00  0.00           H  
HETATM 3353  H1W OCT A  32      34.978  47.496  15.679  1.00  0.00           H  
HETATM 3354  H1X OCT A  32      33.689  45.779  14.504  1.00  0.00           H  
HETATM 3355  H1Y OCT A  32      34.204  44.606  15.783  1.00  0.00           H  
HETATM 3356  H1Z OCT A  32      36.522  45.077  15.218  1.00  0.00           H  
HETATM 3357  H20 OCT A  32      36.120  46.102  13.884  1.00  0.00           H  
HETATM 3358  H21 OCT A  32      35.055  44.224  12.654  1.00  0.00           H  
HETATM 3359  H22 OCT A  32      35.092  43.198  13.904  1.00  0.00           H  
HETATM 3360  H23 OCT A  32      37.706  43.493  13.795  1.00  0.00           H  
HETATM 3361  H24 OCT A  32      37.324  44.291  12.308  1.00  0.00           H  
HETATM 3362  H25 OCT A  32      36.045  42.196  11.430  1.00  0.00           H  
HETATM 3363  H26 OCT A  32      36.699  41.321  12.852  1.00  0.00           H  
HETATM 3364  H27 OCT A  32      38.101  41.241  10.668  1.00  0.00           H  
HETATM 3365  H28 OCT A  32      38.990  41.675  12.187  1.00  0.00           H  
HETATM 3366  H29 OCT A  32      38.457  42.922  11.094  1.00  0.00           H  
HETATM 3393  C00 OCT A  33      30.331  43.750  24.360  1.00  0.00           C  
HETATM 3394  C01 OCT A  33      30.361  44.809  25.472  1.00  0.00           C  
HETATM 3395  C02 OCT A  33      29.131  45.634  25.322  1.00  0.00           C  
HETATM 3396  C03 OCT A  33      28.543  46.133  26.609  1.00  0.00           C  
HETATM 3397  C04 OCT A  33      27.801  45.074  27.363  1.00  0.00           C  
HETATM 3398  C05 OCT A  33      26.933  45.825  28.411  1.00  0.00           C  
HETATM 3399  C06 OCT A  33      25.567  46.234  27.816  1.00  0.00           C  
HETATM 3400  C07 OCT A  33      24.724  46.811  29.001  1.00  0.00           C  
HETATM 3401  N08 OCT A  33      23.395  47.419  28.792  1.00  0.00           N  
HETATM 3402  C09 OCT A  33      22.812  48.115  29.971  1.00  0.00           C  
HETATM 3403  C0A OCT A  33      22.583  47.137  31.161  1.00  0.00           C  
HETATM 3404  C0B OCT A  33      21.946  47.906  32.303  1.00  0.00           C  
HETATM 3405  C0C OCT A  33      22.816  48.943  32.975  1.00  0.00           C  
HETATM 3406  C0D OCT A  33      24.148  48.407  33.495  1.00  0.00           C  
HETATM 3407  C0E OCT A  33      24.665  49.412  34.573  1.00  0.00           C  
HETATM 3408  C0F OCT A  33      26.041  49.151  35.214  1.00  0.00           C  
HETATM 3409  C0G OCT A  33      26.000  47.952  36.157  1.00  0.00           C  
HETATM 3410  C0H OCT A  33      23.379  48.296  27.672  1.00  0.00           C  
HETATM 3411  C0I OCT A  33      22.602  46.296  28.325  1.00  0.00           C  
HETATM 3412  C0J OCT A  33      21.043  46.476  28.162  1.00  0.00           C  
HETATM 3413  C0K OCT A  33      20.414  45.178  27.626  1.00  0.00           C  
HETATM 3414  C0M OCT A  33      18.907  45.335  27.517  1.00  0.00           C  
HETATM 3415  C0N OCT A  33      18.330  43.947  27.069  1.00  0.00           C  
HETATM 3416  C0O OCT A  33      16.869  43.834  27.043  1.00  0.00           C  
HETATM 3417  C0P OCT A  33      16.258  44.027  28.406  1.00  0.00           C  
HETATM 3418  C0Q OCT A  33      14.753  44.345  28.506  1.00  0.00           C  
HETATM 3419  H0R OCT A  33      29.428  43.160  24.515  1.00  0.00           H  
HETATM 3420  H0S OCT A  33      31.119  43.040  24.611  1.00  0.00           H  
HETATM 3421  H0T OCT A  33      30.499  44.061  23.329  1.00  0.00           H  
HETATM 3422  H0U OCT A  33      31.210  45.471  25.303  1.00  0.00           H  
HETATM 3423  H0V OCT A  33      30.434  44.450  26.499  1.00  0.00           H  
HETATM 3424  H0W OCT A  33      28.419  45.172  24.638  1.00  0.00           H  
HETATM 3425  H0X OCT A  33      29.415  46.508  24.736  1.00  0.00           H  
HETATM 3426  H0Y OCT A  33      27.946  46.907  26.126  1.00  0.00           H  
HETATM 3427  H0Z OCT A  33      29.282  46.579  27.274  1.00  0.00           H  
HETATM 3428  H10 OCT A  33      28.632  44.520  27.802  1.00  0.00           H  
HETATM 3429  H11 OCT A  33      27.256  44.381  26.721  1.00  0.00           H  
HETATM 3430  H12 OCT A  33      27.490  46.609  28.925  1.00  0.00           H  
HETATM 3431  H13 OCT A  33      26.751  45.147  29.244  1.00  0.00           H  
HETATM 3432  H14 OCT A  33      25.151  45.375  27.291  1.00  0.00           H  
HETATM 3433  H15 OCT A  33      25.803  47.066  27.152  1.00  0.00           H  
HETATM 3434  H16 OCT A  33      25.351  47.564  29.478  1.00  0.00           H  
HETATM 3435  H17 OCT A  33      24.715  46.130  29.852  1.00  0.00           H  
HETATM 3436  H18 OCT A  33      21.872  48.624  29.758  1.00  0.00           H  
HETATM 3437  H19 OCT A  33      23.592  48.819  30.262  1.00  0.00           H  
HETATM 3438  H1A OCT A  33      23.436  46.573  31.536  1.00  0.00           H  
HETATM 3439  H1B OCT A  33      21.946  46.270  30.989  1.00  0.00           H  
HETATM 3440  H1C OCT A  33      21.513  47.203  33.015  1.00  0.00           H  
HETATM 3441  H1D OCT A  33      21.095  48.431  31.869  1.00  0.00           H  
HETATM 3442  H1E OCT A  33      22.315  49.364  33.847  1.00  0.00           H  
HETATM 3443  H1F OCT A  33      23.021  49.795  32.327  1.00  0.00           H  
HETATM 3444  H1G OCT A  33      24.913  48.352  32.721  1.00  0.00           H  
HETATM 3445  H1H OCT A  33      24.120  47.413  33.941  1.00  0.00           H  
HETATM 3446  H1I OCT A  33      23.985  49.504  35.420  1.00  0.00           H  
HETATM 3447  H1J OCT A  33      24.713  50.410  34.138  1.00  0.00           H  
HETATM 3448  H1K OCT A  33      26.257  50.021  35.834  1.00  0.00           H  
HETATM 3449  H1M OCT A  33      26.724  49.069  34.368  1.00  0.00           H  
HETATM 3450  H1N OCT A  33      26.935  47.985  36.715  1.00  0.00           H  
HETATM 3451  H1O OCT A  33      26.034  47.014  35.602  1.00  0.00           H  
HETATM 3452  H1P OCT A  33      25.171  48.034  36.860  1.00  0.00           H  
HETATM 3453  H1Q OCT A  33      23.196  47.698  26.779  1.00  0.00           H  
HETATM 3454  H1R OCT A  33      24.324  48.839  27.649  1.00  0.00           H  
HETATM 3455  H1S OCT A  33      22.697  49.141  27.772  1.00  0.00           H  
HETATM 3456  H1T OCT A  33      22.788  45.653  29.186  1.00  0.00           H  
HETATM 3457  H1U OCT A  33      23.076  45.763  27.500  1.00  0.00           H  
HETATM 3458  H1V OCT A  33      20.730  47.332  27.564  1.00  0.00           H  
HETATM 3459  H1W OCT A  33      20.585  46.711  29.124  1.00  0.00           H  
HETATM 3460  H1X OCT A  33      20.600  44.416  28.383  1.00  0.00           H  
HETATM 3461  H1Y OCT A  33      20.818  44.873  26.660  1.00  0.00           H  
HETATM 3462  H1Z OCT A  33      18.640  46.068  26.756  1.00  0.00           H  
HETATM 3463  H20 OCT A  33      18.433  45.739  28.411  1.00  0.00           H  
HETATM 3464  H21 OCT A  33      18.779  43.092  27.575  1.00  0.00           H  
HETATM 3465  H22 OCT A  33      18.650  43.860  26.031  1.00  0.00           H  
HETATM 3466  H23 OCT A  33      16.609  42.848  26.659  1.00  0.00           H  
HETATM 3467  H24 OCT A  33      16.585  44.547  26.269  1.00  0.00           H  
HETATM 3468  H25 OCT A  33      16.807  44.850  28.864  1.00  0.00           H  
HETATM 3469  H26 OCT A  33      16.435  43.210  29.106  1.00  0.00           H  
HETATM 3470  H27 OCT A  33      14.501  44.556  29.545  1.00  0.00           H  
HETATM 3471  H28 OCT A  33      14.095  43.543  28.171  1.00  0.00           H  
HETATM 3472  H29 OCT A  33      14.455  45.193  27.890  1.00  0.00           H  
HETATM 3499  C00 OCT A  34      48.072  55.833  59.595  1.00  0.00           C  
HETATM 3500  C01 OCT A  34      48.283  55.664  58.160  1.00  0.00           C  
HETATM 3501  C02 OCT A  34      47.457  54.478  57.562  1.00  0.00           C  
HETATM 3502  C03 OCT A  34      47.735  53.990  56.162  1.00  0.00           C  
HETATM 3503  C04 OCT A  34      48.051  55.004  55.123  1.00  0.00           C  
HETATM 3504  C05 OCT A  34      46.892  55.849  54.496  1.00  0.00           C  
HETATM 3505  C06 OCT A  34      47.356  56.954  53.559  1.00  0.00           C  
HETATM 3506  C07 OCT A  34      46.347  57.115  52.413  1.00  0.00           C  
HETATM 3507  N08 OCT A  34      46.682  58.178  51.459  1.00  0.00           N  
HETATM 3508  C09 OCT A  34      45.705  58.094  50.317  1.00  0.00           C  
HETATM 3509  C0A OCT A  34      44.291  58.403  50.741  1.00  0.00           C  
HETATM 3510  C0B OCT A  34      43.210  57.914  49.701  1.00  0.00           C  
HETATM 3511  C0C OCT A  34      41.775  58.403  49.954  1.00  0.00           C  
HETATM 3512  C0D OCT A  34      40.771  57.587  49.102  1.00  0.00           C  
HETATM 3513  C0E OCT A  34      39.337  58.161  48.922  1.00  0.00           C  
HETATM 3514  C0F OCT A  34      38.596  57.802  50.212  1.00  0.00           C  
HETATM 3515  C0G OCT A  34      37.103  58.236  50.091  1.00  0.00           C  
HETATM 3516  C0H OCT A  34      46.637  59.459  52.195  1.00  0.00           C  
HETATM 3517  C0I OCT A  34      48.102  58.055  51.022  1.00  0.00           C  
HETATM 3518  C0J OCT A  34      48.418  56.756  50.167  1.00  0.00           C  
HETATM 3519  C0K OCT A  34      49.928  56.710  49.809  1.00  0.00           C  
HETATM 3520  C0M OCT A  34      50.385  55.358  49.363  1.00  0.00           C  
HETATM 3521  C0N OCT A  34      51.775  55.424  48.823  1.00  0.00           C  
HETATM 3522  C0O OCT A  34      52.397  53.997  48.548  1.00  0.00           C  
HETATM 3523  C0P OCT A  34      53.909  53.790  48.230  1.00  0.00           C  
HETATM 3524  C0Q OCT A  34      54.758  53.935  49.527  1.00  0.00           C  
HETATM 3525  H0R OCT A  34      47.055  56.058  59.915  1.00  0.00           H  
HETATM 3526  H0S OCT A  34      48.643  56.704  59.919  1.00  0.00           H  
HETATM 3527  H0T OCT A  34      48.348  54.939  60.154  1.00  0.00           H  
HETATM 3528  H0U OCT A  34      49.321  55.510  57.864  1.00  0.00           H  
HETATM 3529  H0V OCT A  34      47.953  56.567  57.647  1.00  0.00           H  
HETATM 3530  H0W OCT A  34      46.418  54.718  57.787  1.00  0.00           H  
HETATM 3531  H0X OCT A  34      47.661  53.632  58.218  1.00  0.00           H  
HETATM 3532  H0Y OCT A  34      46.882  53.361  55.905  1.00  0.00           H  
HETATM 3533  H0Z OCT A  34      48.533  53.251  56.231  1.00  0.00           H  
HETATM 3534  H10 OCT A  34      48.736  54.673  54.342  1.00  0.00           H  
HETATM 3535  H11 OCT A  34      48.704  55.719  55.623  1.00  0.00           H  
HETATM 3536  H12 OCT A  34      46.376  56.329  55.328  1.00  0.00           H  
HETATM 3537  H13 OCT A  34      46.151  55.163  54.086  1.00  0.00           H  
HETATM 3538  H14 OCT A  34      48.261  56.614  53.056  1.00  0.00           H  
HETATM 3539  H15 OCT A  34      47.662  57.870  54.065  1.00  0.00           H  
HETATM 3540  H16 OCT A  34      45.450  57.453  52.932  1.00  0.00           H  
HETATM 3541  H17 OCT A  34      46.150  56.248  51.783  1.00  0.00           H  
HETATM 3542  H18 OCT A  34      45.625  57.050  50.015  1.00  0.00           H  
HETATM 3543  H19 OCT A  34      45.973  58.764  49.501  1.00  0.00           H  
HETATM 3544  H1A OCT A  34      44.175  59.485  50.794  1.00  0.00           H  
HETATM 3545  H1B OCT A  34      44.213  57.972  51.739  1.00  0.00           H  
HETATM 3546  H1C OCT A  34      43.229  56.824  49.684  1.00  0.00           H  
HETATM 3547  H1D OCT A  34      43.552  58.227  48.715  1.00  0.00           H  
HETATM 3548  H1E OCT A  34      41.841  59.420  49.568  1.00  0.00           H  
HETATM 3549  H1F OCT A  34      41.440  58.291  50.986  1.00  0.00           H  
HETATM 3550  H1G OCT A  34      40.667  56.562  49.459  1.00  0.00           H  
HETATM 3551  H1H OCT A  34      41.152  57.347  48.110  1.00  0.00           H  
HETATM 3552  H1I OCT A  34      38.816  57.677  48.096  1.00  0.00           H  
HETATM 3553  H1J OCT A  34      39.304  59.241  48.781  1.00  0.00           H  
HETATM 3554  H1K OCT A  34      39.086  58.239  51.083  1.00  0.00           H  
HETATM 3555  H1M OCT A  34      38.554  56.764  50.543  1.00  0.00           H  
HETATM 3556  H1N OCT A  34      36.589  57.854  49.210  1.00  0.00           H  
HETATM 3557  H1O OCT A  34      37.041  59.324  50.110  1.00  0.00           H  
HETATM 3558  H1P OCT A  34      36.494  57.881  50.923  1.00  0.00           H  
HETATM 3559  H1Q OCT A  34      46.824  60.287  51.511  1.00  0.00           H  
HETATM 3560  H1R OCT A  34      47.369  59.519  53.001  1.00  0.00           H  
HETATM 3561  H1S OCT A  34      45.681  59.687  52.666  1.00  0.00           H  
HETATM 3562  H1T OCT A  34      48.714  58.135  51.921  1.00  0.00           H  
HETATM 3563  H1U OCT A  34      48.433  58.943  50.485  1.00  0.00           H  
HETATM 3564  H1V OCT A  34      47.774  56.791  49.288  1.00  0.00           H  
HETATM 3565  H1W OCT A  34      48.212  55.836  50.713  1.00  0.00           H  
HETATM 3566  H1X OCT A  34      50.627  57.009  50.591  1.00  0.00           H  
HETATM 3567  H1Y OCT A  34      50.130  57.417  49.004  1.00  0.00           H  
HETATM 3568  H1Z OCT A  34      49.640  54.935  48.689  1.00  0.00           H  
HETATM 3569  H20 OCT A  34      50.217  54.687  50.205  1.00  0.00           H  
HETATM 3570  H21 OCT A  34      52.423  55.943  49.529  1.00  0.00           H  
HETATM 3571  H22 OCT A  34      51.831  56.046  47.929  1.00  0.00           H  
HETATM 3572  H23 OCT A  34      51.891  53.489  47.727  1.00  0.00           H  
HETATM 3573  H24 OCT A  34      52.080  53.333  49.352  1.00  0.00           H  
HETATM 3574  H25 OCT A  34      54.064  54.573  47.488  1.00  0.00           H  
HETATM 3575  H26 OCT A  34      54.162  52.866  47.711  1.00  0.00           H  
HETATM 3576  H27 OCT A  34      54.484  53.133  50.212  1.00  0.00           H  
HETATM 3577  H28 OCT A  34      54.585  54.899  50.005  1.00  0.00           H  
HETATM 3578  H29 OCT A  34      55.841  53.825  49.464  1.00  0.00           H  
HETATM 3605  C00 OCT A  35      15.065  27.780   6.985  1.00  0.00           C  
HETATM 3606  C01 OCT A  35      14.006  28.491   7.863  1.00  0.00           C  
HETATM 3607  C02 OCT A  35      13.738  27.737   9.173  1.00  0.00           C  
HETATM 3608  C03 OCT A  35      12.711  28.524   9.932  1.00  0.00           C  
HETATM 3609  C04 OCT A  35      12.573  27.866  11.307  1.00  0.00           C  
HETATM 3610  C05 OCT A  35      11.193  28.023  11.982  1.00  0.00           C  
HETATM 3611  C06 OCT A  35      11.063  27.264  13.302  1.00  0.00           C  
HETATM 3612  C07 OCT A  35      11.004  25.701  13.108  1.00  0.00           C  
HETATM 3613  N08 OCT A  35      10.934  24.848  14.368  1.00  0.00           N  
HETATM 3614  C09 OCT A  35      10.633  23.411  13.870  1.00  0.00           C  
HETATM 3615  C0A OCT A  35      11.857  22.767  13.266  1.00  0.00           C  
HETATM 3616  C0B OCT A  35      11.444  21.663  12.270  1.00  0.00           C  
HETATM 3617  C0C OCT A  35      12.720  20.974  11.829  1.00  0.00           C  
HETATM 3618  C0D OCT A  35      12.541  19.624  11.151  1.00  0.00           C  
HETATM 3619  C0E OCT A  35      13.849  19.009  10.627  1.00  0.00           C  
HETATM 3620  C0F OCT A  35      13.523  17.658   9.972  1.00  0.00           C  
HETATM 3621  C0G OCT A  35      14.670  16.611  10.193  1.00  0.00           C  
HETATM 3622  C0H OCT A  35      12.149  25.003  15.186  1.00  0.00           C  
HETATM 3623  C0I OCT A  35       9.800  25.247  15.210  1.00  0.00           C  
HETATM 3624  C0J OCT A  35       8.402  25.190  14.555  1.00  0.00           C  
HETATM 3625  C0K OCT A  35       7.311  25.404  15.576  1.00  0.00           C  
HETATM 3626  C0M OCT A  35       6.025  25.705  14.877  1.00  0.00           C  
HETATM 3627  C0N OCT A  35       4.850  25.709  15.853  1.00  0.00           C  
HETATM 3628  C0O OCT A  35       3.503  25.518  15.133  1.00  0.00           C  
HETATM 3629  C0P OCT A  35       2.348  25.549  16.111  1.00  0.00           C  
HETATM 3630  C0Q OCT A  35       1.038  25.705  15.418  1.00  0.00           C  
HETATM 3631  H0R OCT A  35      16.060  27.622   7.401  1.00  0.00           H  
HETATM 3632  H0S OCT A  35      15.006  28.399   6.090  1.00  0.00           H  
HETATM 3633  H0T OCT A  35      14.729  26.780   6.713  1.00  0.00           H  
HETATM 3634  H0U OCT A  35      13.034  28.431   7.373  1.00  0.00           H  
HETATM 3635  H0V OCT A  35      14.364  29.498   8.077  1.00  0.00           H  
HETATM 3636  H0W OCT A  35      14.686  27.811   9.706  1.00  0.00           H  
HETATM 3637  H0X OCT A  35      13.430  26.694   9.095  1.00  0.00           H  
HETATM 3638  H0Y OCT A  35      11.790  28.477   9.350  1.00  0.00           H  
HETATM 3639  H0Z OCT A  35      13.056  29.545  10.095  1.00  0.00           H  
HETATM 3640  H10 OCT A  35      13.329  28.203  12.016  1.00  0.00           H  
HETATM 3641  H11 OCT A  35      12.743  26.790  11.269  1.00  0.00           H  
HETATM 3642  H12 OCT A  35      10.460  27.607  11.290  1.00  0.00           H  
HETATM 3643  H13 OCT A  35      11.206  29.104  12.122  1.00  0.00           H  
HETATM 3644  H14 OCT A  35      10.156  27.593  13.809  1.00  0.00           H  
HETATM 3645  H15 OCT A  35      11.875  27.481  13.996  1.00  0.00           H  
HETATM 3646  H16 OCT A  35      11.901  25.448  12.544  1.00  0.00           H  
HETATM 3647  H17 OCT A  35      10.137  25.407  12.517  1.00  0.00           H  
HETATM 3648  H18 OCT A  35       9.865  23.563  13.111  1.00  0.00           H  
HETATM 3649  H19 OCT A  35      10.296  22.765  14.682  1.00  0.00           H  
HETATM 3650  H1A OCT A  35      12.527  22.435  14.059  1.00  0.00           H  
HETATM 3651  H1B OCT A  35      12.325  23.538  12.653  1.00  0.00           H  
HETATM 3652  H1C OCT A  35      10.885  22.191  11.497  1.00  0.00           H  
HETATM 3653  H1D OCT A  35      10.768  20.940  12.728  1.00  0.00           H  
HETATM 3654  H1E OCT A  35      13.420  20.973  12.664  1.00  0.00           H  
HETATM 3655  H1F OCT A  35      13.195  21.683  11.151  1.00  0.00           H  
HETATM 3656  H1G OCT A  35      11.850  19.672  10.309  1.00  0.00           H  
HETATM 3657  H1H OCT A  35      12.054  18.956  11.861  1.00  0.00           H  
HETATM 3658  H1I OCT A  35      14.546  18.797  11.437  1.00  0.00           H  
HETATM 3659  H1J OCT A  35      14.377  19.575   9.860  1.00  0.00           H  
HETATM 3660  H1K OCT A  35      13.351  17.867   8.916  1.00  0.00           H  
HETATM 3661  H1M OCT A  35      12.712  17.101  10.440  1.00  0.00           H  
HETATM 3662  H1N OCT A  35      15.609  16.971   9.772  1.00  0.00           H  
HETATM 3663  H1O OCT A  35      14.410  15.623   9.814  1.00  0.00           H  
HETATM 3664  H1P OCT A  35      14.805  16.457  11.264  1.00  0.00           H  
HETATM 3665  H1Q OCT A  35      12.429  24.108  15.741  1.00  0.00           H  
HETATM 3666  H1R OCT A  35      11.916  25.797  15.896  1.00  0.00           H  
HETATM 3667  H1S OCT A  35      13.030  25.222  14.581  1.00  0.00           H  
HETATM 3668  H1T OCT A  35      10.026  26.267  15.523  1.00  0.00           H  
HETATM 3669  H1U OCT A  35       9.820  24.487  15.991  1.00  0.00           H  
HETATM 3670  H1V OCT A  35       8.225  24.192  14.153  1.00  0.00           H  
HETATM 3671  H1W OCT A  35       8.247  25.787  13.656  1.00  0.00           H  
HETATM 3672  H1X OCT A  35       7.473  26.252  16.241  1.00  0.00           H  
HETATM 3673  H1Y OCT A  35       7.217  24.469  16.128  1.00  0.00           H  
HETATM 3674  H1Z OCT A  35       5.889  24.878  14.181  1.00  0.00           H  
HETATM 3675  H20 OCT A  35       5.976  26.593  14.246  1.00  0.00           H  
HETATM 3676  H21 OCT A  35       4.877  26.712  16.280  1.00  0.00           H  
HETATM 3677  H22 OCT A  35       4.980  24.931  16.606  1.00  0.00           H  
HETATM 3678  H23 OCT A  35       3.384  24.666  14.464  1.00  0.00           H  
HETATM 3679  H24 OCT A  35       3.436  26.390  14.483  1.00  0.00           H  
HETATM 3680  H25 OCT A  35       2.525  26.377  16.798  1.00  0.00           H  
HETATM 3681  H26 OCT A  35       2.330  24.576  16.601  1.00  0.00           H  
HETATM 3682  H27 OCT A  35       0.147  25.758  16.044  1.00  0.00           H  
HETATM 3683  H28 OCT A  35       0.938  25.020  14.576  1.00  0.00           H  
HETATM 3684  H29 OCT A  35       0.888  26.611  14.831  1.00  0.00           H  
HETATM 3711  C00 OCT A  36       8.370  -3.615  45.797  1.00  0.00           C  
HETATM 3712  C01 OCT A  36       9.293  -3.706  46.965  1.00  0.00           C  
HETATM 3713  C02 OCT A  36       9.987  -2.352  47.293  1.00  0.00           C  
HETATM 3714  C03 OCT A  36       9.252  -1.292  48.076  1.00  0.00           C  
HETATM 3715  C04 OCT A  36       9.854   0.092  47.935  1.00  0.00           C  
HETATM 3716  C05 OCT A  36       9.120   1.169  48.794  1.00  0.00           C  
HETATM 3717  C06 OCT A  36       9.479   2.591  48.407  1.00  0.00           C  
HETATM 3718  C07 OCT A  36       9.307   3.650  49.427  1.00  0.00           C  
HETATM 3719  N08 OCT A  36       9.391   5.036  48.943  1.00  0.00           N  
HETATM 3720  C09 OCT A  36       9.102   5.912  50.043  1.00  0.00           C  
HETATM 3721  C0A OCT A  36       9.990   5.683  51.298  1.00  0.00           C  
HETATM 3722  C0B OCT A  36       9.737   6.748  52.364  1.00  0.00           C  
HETATM 3723  C0C OCT A  36       9.178   6.229  53.723  1.00  0.00           C  
HETATM 3724  C0D OCT A  36       9.198   7.319  54.708  1.00  0.00           C  
HETATM 3725  C0E OCT A  36       8.493   6.990  55.973  1.00  0.00           C  
HETATM 3726  C0F OCT A  36       8.247   8.133  56.870  1.00  0.00           C  
HETATM 3727  C0G OCT A  36       7.684   7.716  58.211  1.00  0.00           C  
HETATM 3728  C0H OCT A  36      10.728   5.138  48.407  1.00  0.00           C  
HETATM 3729  C0I OCT A  36       8.435   5.392  47.820  1.00  0.00           C  
HETATM 3730  C0J OCT A  36       6.968   4.979  48.190  1.00  0.00           C  
HETATM 3731  C0K OCT A  36       6.004   5.268  47.026  1.00  0.00           C  
HETATM 3732  C0M OCT A  36       4.539   5.295  47.499  1.00  0.00           C  
HETATM 3733  C0N OCT A  36       4.104   6.610  48.208  1.00  0.00           C  
HETATM 3734  C0O OCT A  36       4.134   7.748  47.241  1.00  0.00           C  
HETATM 3735  C0P OCT A  36       3.582   9.085  47.815  1.00  0.00           C  
HETATM 3736  C0Q OCT A  36       4.324  10.256  47.295  1.00  0.00           C  
HETATM 3737  H0R OCT A  36       7.982  -4.613  45.589  1.00  0.00           H  
HETATM 3738  H0S OCT A  36       8.620  -3.082  44.880  1.00  0.00           H  
HETATM 3739  H0T OCT A  36       7.556  -3.027  46.221  1.00  0.00           H  
HETATM 3740  H0U OCT A  36      10.031  -4.415  46.592  1.00  0.00           H  
HETATM 3741  H0V OCT A  36       8.734  -4.139  47.795  1.00  0.00           H  
HETATM 3742  H0W OCT A  36      10.413  -1.995  46.355  1.00  0.00           H  
HETATM 3743  H0X OCT A  36      10.822  -2.519  47.974  1.00  0.00           H  
HETATM 3744  H0Y OCT A  36       9.410  -1.522  49.130  1.00  0.00           H  
HETATM 3745  H0Z OCT A  36       8.209  -1.221  47.769  1.00  0.00           H  
HETATM 3746  H10 OCT A  36       9.915   0.292  46.865  1.00  0.00           H  
HETATM 3747  H11 OCT A  36      10.890  -0.025  48.255  1.00  0.00           H  
HETATM 3748  H12 OCT A  36       9.271   0.881  49.834  1.00  0.00           H  
HETATM 3749  H13 OCT A  36       8.040   1.070  48.684  1.00  0.00           H  
HETATM 3750  H14 OCT A  36       8.898   2.742  47.497  1.00  0.00           H  
HETATM 3751  H15 OCT A  36      10.557   2.592  48.247  1.00  0.00           H  
HETATM 3752  H16 OCT A  36      10.048   3.494  50.212  1.00  0.00           H  
HETATM 3753  H17 OCT A  36       8.364   3.534  49.959  1.00  0.00           H  
HETATM 3754  H18 OCT A  36       8.111   5.614  50.387  1.00  0.00           H  
HETATM 3755  H19 OCT A  36       8.878   6.949  49.794  1.00  0.00           H  
HETATM 3756  H1A OCT A  36      11.036   5.749  50.997  1.00  0.00           H  
HETATM 3757  H1B OCT A  36       9.740   4.698  51.692  1.00  0.00           H  
HETATM 3758  H1C OCT A  36       9.076   7.477  51.895  1.00  0.00           H  
HETATM 3759  H1D OCT A  36      10.649   7.260  52.671  1.00  0.00           H  
HETATM 3760  H1E OCT A  36       9.766   5.379  54.067  1.00  0.00           H  
HETATM 3761  H1F OCT A  36       8.226   5.754  53.490  1.00  0.00           H  
HETATM 3762  H1G OCT A  36       8.757   8.198  54.238  1.00  0.00           H  
HETATM 3763  H1H OCT A  36      10.202   7.697  54.901  1.00  0.00           H  
HETATM 3764  H1I OCT A  36       9.163   6.288  56.470  1.00  0.00           H  
HETATM 3765  H1J OCT A  36       7.490   6.674  55.687  1.00  0.00           H  
HETATM 3766  H1K OCT A  36       7.678   8.935  56.401  1.00  0.00           H  
HETATM 3767  H1M OCT A  36       9.254   8.548  56.907  1.00  0.00           H  
HETATM 3768  H1N OCT A  36       8.244   6.873  58.616  1.00  0.00           H  
HETATM 3769  H1O OCT A  36       6.656   7.363  58.132  1.00  0.00           H  
HETATM 3770  H1P OCT A  36       7.743   8.606  58.838  1.00  0.00           H  
HETATM 3771  H1Q OCT A  36      10.790   6.203  48.184  1.00  0.00           H  
HETATM 3772  H1R OCT A  36      10.888   4.657  47.442  1.00  0.00           H  
HETATM 3773  H1S OCT A  36      11.572   4.754  48.979  1.00  0.00           H  
HETATM 3774  H1T OCT A  36       8.745   4.862  46.920  1.00  0.00           H  
HETATM 3775  H1U OCT A  36       8.546   6.458  47.619  1.00  0.00           H  
HETATM 3776  H1V OCT A  36       6.525   5.608  48.962  1.00  0.00           H  
HETATM 3777  H1W OCT A  36       6.913   3.924  48.456  1.00  0.00           H  
HETATM 3778  H1X OCT A  36       6.081   4.433  46.330  1.00  0.00           H  
HETATM 3779  H1Y OCT A  36       6.400   6.150  46.523  1.00  0.00           H  
HETATM 3780  H1Z OCT A  36       4.290   4.404  48.075  1.00  0.00           H  
HETATM 3781  H20 OCT A  36       3.872   5.167  46.647  1.00  0.00           H  
HETATM 3782  H21 OCT A  36       4.719   6.797  49.088  1.00  0.00           H  
HETATM 3783  H22 OCT A  36       3.065   6.357  48.420  1.00  0.00           H  
HETATM 3784  H23 OCT A  36       3.539   7.496  46.363  1.00  0.00           H  
HETATM 3785  H24 OCT A  36       5.135   7.803  46.812  1.00  0.00           H  
HETATM 3786  H25 OCT A  36       3.510   9.040  48.902  1.00  0.00           H  
HETATM 3787  H26 OCT A  36       2.563   9.224  47.455  1.00  0.00           H  
HETATM 3788  H27 OCT A  36       3.795  11.208  47.310  1.00  0.00           H  
HETATM 3789  H28 OCT A  36       4.568  10.048  46.253  1.00  0.00           H  
HETATM 3790  H29 OCT A  36       5.276  10.204  47.825  1.00  0.00           H  
HETATM 3817  C00 OCT A  37      30.585  27.605  47.474  1.00  0.00           C  
HETATM 3818  C01 OCT A  37      29.695  26.404  47.084  1.00  0.00           C  
HETATM 3819  C02 OCT A  37      29.559  26.376  45.545  1.00  0.00           C  
HETATM 3820  C03 OCT A  37      30.521  25.405  44.812  1.00  0.00           C  
HETATM 3821  C04 OCT A  37      30.006  25.195  43.394  1.00  0.00           C  
HETATM 3822  C05 OCT A  37      30.179  23.670  42.958  1.00  0.00           C  
HETATM 3823  C06 OCT A  37      29.528  23.422  41.618  1.00  0.00           C  
HETATM 3824  C07 OCT A  37      29.990  22.043  41.023  1.00  0.00           C  
HETATM 3825  N08 OCT A  37      29.746  21.626  39.619  1.00  0.00           N  
HETATM 3826  C09 OCT A  37      30.405  20.276  39.538  1.00  0.00           C  
HETATM 3827  C0A OCT A  37      29.877  19.261  40.591  1.00  0.00           C  
HETATM 3828  C0B OCT A  37      30.336  17.873  40.224  1.00  0.00           C  
HETATM 3829  C0C OCT A  37      30.144  16.813  41.275  1.00  0.00           C  
HETATM 3830  C0D OCT A  37      31.385  16.056  41.626  1.00  0.00           C  
HETATM 3831  C0E OCT A  37      31.979  15.153  40.430  1.00  0.00           C  
HETATM 3832  C0F OCT A  37      32.935  14.185  40.967  1.00  0.00           C  
HETATM 3833  C0G OCT A  37      33.562  13.126  39.982  1.00  0.00           C  
HETATM 3834  C0H OCT A  37      28.224  21.590  39.533  1.00  0.00           C  
HETATM 3835  C0I OCT A  37      30.230  22.691  38.658  1.00  0.00           C  
HETATM 3836  C0J OCT A  37      31.648  23.192  38.856  1.00  0.00           C  
HETATM 3837  C0K OCT A  37      31.942  24.310  37.849  1.00  0.00           C  
HETATM 3838  C0M OCT A  37      33.380  24.853  37.934  1.00  0.00           C  
HETATM 3839  C0N OCT A  37      33.676  25.856  36.814  1.00  0.00           C  
HETATM 3840  C0O OCT A  37      35.141  26.324  36.626  1.00  0.00           C  
HETATM 3841  C0P OCT A  37      35.167  27.671  35.968  1.00  0.00           C  
HETATM 3842  C0Q OCT A  37      36.533  27.931  35.392  1.00  0.00           C  
HETATM 3843  H0R OCT A  37      30.975  27.561  48.491  1.00  0.00           H  
HETATM 3844  H0S OCT A  37      29.925  28.472  47.434  1.00  0.00           H  
HETATM 3845  H0T OCT A  37      31.408  27.809  46.789  1.00  0.00           H  
HETATM 3846  H0U OCT A  37      28.715  26.618  47.509  1.00  0.00           H  
HETATM 3847  H0V OCT A  37      30.130  25.453  47.394  1.00  0.00           H  
HETATM 3848  H0W OCT A  37      29.569  27.419  45.228  1.00  0.00           H  
HETATM 3849  H0X OCT A  37      28.561  26.036  45.270  1.00  0.00           H  
HETATM 3850  H0Y OCT A  37      30.473  24.449  45.333  1.00  0.00           H  
HETATM 3851  H0Z OCT A  37      31.557  25.731  44.904  1.00  0.00           H  
HETATM 3852  H10 OCT A  37      30.571  25.843  42.724  1.00  0.00           H  
HETATM 3853  H11 OCT A  37      28.925  25.339  43.376  1.00  0.00           H  
HETATM 3854  H12 OCT A  37      29.697  23.020  43.688  1.00  0.00           H  
HETATM 3855  H13 OCT A  37      31.180  23.274  42.789  1.00  0.00           H  
HETATM 3856  H14 OCT A  37      29.782  24.261  40.971  1.00  0.00           H  
HETATM 3857  H15 OCT A  37      28.451  23.471  41.779  1.00  0.00           H  
HETATM 3858  H16 OCT A  37      29.610  21.303  41.727  1.00  0.00           H  
HETATM 3859  H17 OCT A  37      31.073  21.931  41.083  1.00  0.00           H  
HETATM 3860  H18 OCT A  37      31.464  20.376  39.774  1.00  0.00           H  
HETATM 3861  H19 OCT A  37      30.367  19.967  38.493  1.00  0.00           H  
HETATM 3862  H1A OCT A  37      28.815  19.294  40.834  1.00  0.00           H  
HETATM 3863  H1B OCT A  37      30.276  19.453  41.587  1.00  0.00           H  
HETATM 3864  H1C OCT A  37      31.310  17.937  39.740  1.00  0.00           H  
HETATM 3865  H1D OCT A  37      29.744  17.611  39.347  1.00  0.00           H  
HETATM 3866  H1E OCT A  37      29.356  16.156  40.908  1.00  0.00           H  
HETATM 3867  H1F OCT A  37      29.759  17.330  42.155  1.00  0.00           H  
HETATM 3868  H1G OCT A  37      31.028  15.409  42.427  1.00  0.00           H  
HETATM 3869  H1H OCT A  37      32.178  16.667  42.057  1.00  0.00           H  
HETATM 3870  H1I OCT A  37      32.443  15.724  39.626  1.00  0.00           H  
HETATM 3871  H1J OCT A  37      31.255  14.537  39.897  1.00  0.00           H  
HETATM 3872  H1K OCT A  37      32.408  13.599  41.720  1.00  0.00           H  
HETATM 3873  H1M OCT A  37      33.764  14.762  41.377  1.00  0.00           H  
HETATM 3874  H1N OCT A  37      34.176  13.607  39.221  1.00  0.00           H  
HETATM 3875  H1O OCT A  37      32.817  12.487  39.507  1.00  0.00           H  
HETATM 3876  H1P OCT A  37      34.228  12.459  40.528  1.00  0.00           H  
HETATM 3877  H1Q OCT A  37      27.707  22.549  39.562  1.00  0.00           H  
HETATM 3878  H1R OCT A  37      27.812  20.943  40.307  1.00  0.00           H  
HETATM 3879  H1S OCT A  37      27.855  21.124  38.619  1.00  0.00           H  
HETATM 3880  H1T OCT A  37      29.413  23.410  38.611  1.00  0.00           H  
HETATM 3881  H1U OCT A  37      30.157  22.186  37.695  1.00  0.00           H  
HETATM 3882  H1V OCT A  37      32.347  22.379  39.053  1.00  0.00           H  
HETATM 3883  H1W OCT A  37      31.828  23.753  39.772  1.00  0.00           H  
HETATM 3884  H1X OCT A  37      31.218  25.125  37.881  1.00  0.00           H  
HETATM 3885  H1Y OCT A  37      31.908  23.848  36.863  1.00  0.00           H  
HETATM 3886  H1Z OCT A  37      34.185  24.118  37.925  1.00  0.00           H  
HETATM 3887  H20 OCT A  37      33.399  25.417  38.866  1.00  0.00           H  
HETATM 3888  H21 OCT A  37      33.033  26.726  36.944  1.00  0.00           H  
HETATM 3889  H22 OCT A  37      33.430  25.544  35.799  1.00  0.00           H  
HETATM 3890  H23 OCT A  37      35.694  25.546  36.100  1.00  0.00           H  
HETATM 3891  H24 OCT A  37      35.708  26.370  37.556  1.00  0.00           H  
HETATM 3892  H25 OCT A  37      35.042  28.486  36.681  1.00  0.00           H  
HETATM 3893  H26 OCT A  37      34.493  27.837  35.128  1.00  0.00           H  
HETATM 3894  H27 OCT A  37      36.749  27.228  34.587  1.00  0.00           H  
HETATM 3895  H28 OCT A  37      37.314  27.813  36.144  1.00  0.00           H  
HETATM 3896  H29 OCT A  37      36.680  28.956  35.054  1.00  0.00           H  
HETATM 3923  C00 OCT A  38      50.785  12.707  17.712  1.00  0.00           C  
HETATM 3924  C01 OCT A  38      49.860  12.956  16.605  1.00  0.00           C  
HETATM 3925  C02 OCT A  38      49.101  14.272  16.711  1.00  0.00           C  
HETATM 3926  C03 OCT A  38      48.503  14.934  15.400  1.00  0.00           C  
HETATM 3927  C04 OCT A  38      49.500  15.007  14.223  1.00  0.00           C  
HETATM 3928  C05 OCT A  38      49.047  15.939  13.185  1.00  0.00           C  
HETATM 3929  C06 OCT A  38      49.153  15.375  11.773  1.00  0.00           C  
HETATM 3930  C07 OCT A  38      48.828  16.445  10.710  1.00  0.00           C  
HETATM 3931  N08 OCT A  38      49.246  16.179   9.341  1.00  0.00           N  
HETATM 3932  C09 OCT A  38      48.418  17.152   8.625  1.00  0.00           C  
HETATM 3933  C0A OCT A  38      48.852  18.562   8.856  1.00  0.00           C  
HETATM 3934  C0B OCT A  38      47.806  19.513   8.255  1.00  0.00           C  
HETATM 3935  C0C OCT A  38      48.216  20.966   8.166  1.00  0.00           C  
HETATM 3936  C0D OCT A  38      47.080  21.889   8.790  1.00  0.00           C  
HETATM 3937  C0E OCT A  38      47.410  23.318   8.720  1.00  0.00           C  
HETATM 3938  C0F OCT A  38      47.851  23.942   9.978  1.00  0.00           C  
HETATM 3939  C0G OCT A  38      48.327  25.405   9.703  1.00  0.00           C  
HETATM 3940  C0H OCT A  38      50.703  16.357   9.163  1.00  0.00           C  
HETATM 3941  C0I OCT A  38      48.904  14.759   9.071  1.00  0.00           C  
HETATM 3942  C0J OCT A  38      47.377  14.516   9.077  1.00  0.00           C  
HETATM 3943  C0K OCT A  38      46.974  13.048   8.965  1.00  0.00           C  
HETATM 3944  C0M OCT A  38      45.457  12.981   8.861  1.00  0.00           C  
HETATM 3945  C0N OCT A  38      44.978  11.564   9.029  1.00  0.00           C  
HETATM 3946  C0O OCT A  38      43.455  11.331   9.152  1.00  0.00           C  
HETATM 3947  C0P OCT A  38      42.826  11.944  10.419  1.00  0.00           C  
HETATM 3948  C0Q OCT A  38      41.330  11.705  10.459  1.00  0.00           C  
HETATM 3949  H0R OCT A  38      51.503  13.519  17.819  1.00  0.00           H  
HETATM 3950  H0S OCT A  38      51.317  11.783  17.485  1.00  0.00           H  
HETATM 3951  H0T OCT A  38      50.251  12.688  18.662  1.00  0.00           H  
HETATM 3952  H0U OCT A  38      49.113  12.165  16.541  1.00  0.00           H  
HETATM 3953  H0V OCT A  38      50.520  12.909  15.739  1.00  0.00           H  
HETATM 3954  H0W OCT A  38      49.854  14.967  17.083  1.00  0.00           H  
HETATM 3955  H0X OCT A  38      48.372  14.143  17.511  1.00  0.00           H  
HETATM 3956  H0Y OCT A  38      48.220  15.948  15.681  1.00  0.00           H  
HETATM 3957  H0Z OCT A  38      47.693  14.333  14.987  1.00  0.00           H  
HETATM 3958  H10 OCT A  38      49.737  14.018  13.831  1.00  0.00           H  
HETATM 3959  H11 OCT A  38      50.422  15.359  14.686  1.00  0.00           H  
HETATM 3960  H12 OCT A  38      49.766  16.749  13.299  1.00  0.00           H  
HETATM 3961  H13 OCT A  38      48.065  16.406  13.266  1.00  0.00           H  
HETATM 3962  H14 OCT A  38      48.361  14.636  11.652  1.00  0.00           H  
HETATM 3963  H15 OCT A  38      50.154  14.958  11.664  1.00  0.00           H  
HETATM 3964  H16 OCT A  38      49.379  17.345  10.983  1.00  0.00           H  
HETATM 3965  H17 OCT A  38      47.766  16.672  10.808  1.00  0.00           H  
HETATM 3966  H18 OCT A  38      47.381  17.062   8.949  1.00  0.00           H  
HETATM 3967  H19 OCT A  38      48.373  16.957   7.554  1.00  0.00           H  
HETATM 3968  H1A OCT A  38      49.738  18.820   8.276  1.00  0.00           H  
HETATM 3969  H1B OCT A  38      48.915  18.822   9.913  1.00  0.00           H  
HETATM 3970  H1C OCT A  38      46.796  19.303   8.608  1.00  0.00           H  
HETATM 3971  H1D OCT A  38      47.592  19.228   7.225  1.00  0.00           H  
HETATM 3972  H1E OCT A  38      48.501  21.222   7.146  1.00  0.00           H  
HETATM 3973  H1F OCT A  38      49.156  21.101   8.701  1.00  0.00           H  
HETATM 3974  H1G OCT A  38      46.841  21.517   9.786  1.00  0.00           H  
HETATM 3975  H1H OCT A  38      46.125  21.704   8.300  1.00  0.00           H  
HETATM 3976  H1I OCT A  38      46.482  23.788   8.394  1.00  0.00           H  
HETATM 3977  H1J OCT A  38      48.188  23.389   7.960  1.00  0.00           H  
HETATM 3978  H1K OCT A  38      48.825  23.530  10.243  1.00  0.00           H  
HETATM 3979  H1M OCT A  38      47.237  23.921  10.878  1.00  0.00           H  
HETATM 3980  H1N OCT A  38      48.964  25.798  10.496  1.00  0.00           H  
HETATM 3981  H1O OCT A  38      47.574  26.130   9.394  1.00  0.00           H  
HETATM 3982  H1P OCT A  38      49.062  25.344   8.901  1.00  0.00           H  
HETATM 3983  H1Q OCT A  38      51.130  17.286   9.540  1.00  0.00           H  
HETATM 3984  H1R OCT A  38      50.893  16.305   8.091  1.00  0.00           H  
HETATM 3985  H1S OCT A  38      51.250  15.497   9.549  1.00  0.00           H  
HETATM 3986  H1T OCT A  38      49.467  13.969   9.567  1.00  0.00           H  
HETATM 3987  H1U OCT A  38      49.317  14.557   8.083  1.00  0.00           H  
HETATM 3988  H1V OCT A  38      46.941  14.994   8.200  1.00  0.00           H  
HETATM 3989  H1W OCT A  38      46.852  14.910   9.947  1.00  0.00           H  
HETATM 3990  H1X OCT A  38      47.275  12.656   9.936  1.00  0.00           H  
HETATM 3991  H1Y OCT A  38      47.612  12.651   8.176  1.00  0.00           H  
HETATM 3992  H1Z OCT A  38      45.150  13.360   7.887  1.00  0.00           H  
HETATM 3993  H20 OCT A  38      45.023  13.653   9.600  1.00  0.00           H  
HETATM 3994  H21 OCT A  38      45.348  11.146   9.965  1.00  0.00           H  
HETATM 3995  H22 OCT A  38      45.356  10.905   8.247  1.00  0.00           H  
HETATM 3996  H23 OCT A  38      43.262  10.258   9.163  1.00  0.00           H  
HETATM 3997  H24 OCT A  38      42.966  11.744   8.270  1.00  0.00           H  
HETATM 3998  H25 OCT A  38      42.982  13.022  10.383  1.00  0.00           H  
HETATM 3999  H26 OCT A  38      43.055  11.428  11.351  1.00  0.00           H  
HETATM 4000  H27 OCT A  38      40.783  12.402   9.824  1.00  0.00           H  
HETATM 4001  H28 OCT A  38      40.878  11.862  11.438  1.00  0.00           H  
HETATM 4002  H29 OCT A  38      41.099  10.684  10.156  1.00  0.00           H  
HETATM 4029  C00 OCT A  39      20.531  48.697  16.437  1.00  0.00           C  
HETATM 4030  C01 OCT A  39      19.324  48.619  15.416  1.00  0.00           C  
HETATM 4031  C02 OCT A  39      18.448  49.883  15.563  1.00  0.00           C  
HETATM 4032  C03 OCT A  39      17.016  49.491  15.474  1.00  0.00           C  
HETATM 4033  C04 OCT A  39      16.089  50.498  16.180  1.00  0.00           C  
HETATM 4034  C05 OCT A  39      14.670  49.925  16.357  1.00  0.00           C  
HETATM 4035  C06 OCT A  39      13.676  50.937  16.952  1.00  0.00           C  
HETATM 4036  C07 OCT A  39      13.480  52.255  16.151  1.00  0.00           C  
HETATM 4037  N08 OCT A  39      12.476  53.161  16.737  1.00  0.00           N  
HETATM 4038  C09 OCT A  39      12.406  54.310  15.755  1.00  0.00           C  
HETATM 4039  C0A OCT A  39      11.433  55.447  16.166  1.00  0.00           C  
HETATM 4040  C0B OCT A  39      11.330  56.408  14.983  1.00  0.00           C  
HETATM 4041  C0C OCT A  39      10.504  55.893  13.725  1.00  0.00           C  
HETATM 4042  C0D OCT A  39      11.199  55.928  12.398  1.00  0.00           C  
HETATM 4043  C0E OCT A  39      10.324  55.530  11.203  1.00  0.00           C  
HETATM 4044  C0F OCT A  39      11.190  55.432   9.948  1.00  0.00           C  
HETATM 4045  C0G OCT A  39      10.233  54.938   8.901  1.00  0.00           C  
HETATM 4046  C0H OCT A  39      11.195  52.612  17.072  1.00  0.00           C  
HETATM 4047  C0I OCT A  39      12.888  53.702  18.092  1.00  0.00           C  
HETATM 4048  C0J OCT A  39      14.186  54.500  18.066  1.00  0.00           C  
HETATM 4049  C0K OCT A  39      14.729  54.976  19.456  1.00  0.00           C  
HETATM 4050  C0M OCT A  39      15.460  53.862  20.171  1.00  0.00           C  
HETATM 4051  C0N OCT A  39      16.410  53.063  19.372  1.00  0.00           C  
HETATM 4052  C0O OCT A  39      16.898  51.822  20.200  1.00  0.00           C  
HETATM 4053  C0P OCT A  39      18.173  51.333  19.558  1.00  0.00           C  
HETATM 4054  C0Q OCT A  39      18.298  49.736  19.619  1.00  0.00           C  
HETATM 4055  H0R OCT A  39      20.245  48.730  17.488  1.00  0.00           H  
HETATM 4056  H0S OCT A  39      21.051  49.649  16.322  1.00  0.00           H  
HETATM 4057  H0T OCT A  39      21.334  48.010  16.171  1.00  0.00           H  
HETATM 4058  H0U OCT A  39      18.733  47.705  15.471  1.00  0.00           H  
HETATM 4059  H0V OCT A  39      19.663  48.583  14.381  1.00  0.00           H  
HETATM 4060  H0W OCT A  39      18.565  50.707  14.859  1.00  0.00           H  
HETATM 4061  H0X OCT A  39      18.683  50.236  16.567  1.00  0.00           H  
HETATM 4062  H0Y OCT A  39      16.858  48.513  15.927  1.00  0.00           H  
HETATM 4063  H0Z OCT A  39      16.744  49.460  14.419  1.00  0.00           H  
HETATM 4064  H10 OCT A  39      16.058  51.435  15.625  1.00  0.00           H  
HETATM 4065  H11 OCT A  39      16.406  50.851  17.161  1.00  0.00           H  
HETATM 4066  H12 OCT A  39      14.542  48.958  16.843  1.00  0.00           H  
HETATM 4067  H13 OCT A  39      14.309  49.689  15.356  1.00  0.00           H  
HETATM 4068  H14 OCT A  39      14.034  51.091  17.970  1.00  0.00           H  
HETATM 4069  H15 OCT A  39      12.756  50.352  16.925  1.00  0.00           H  
HETATM 4070  H16 OCT A  39      13.344  51.973  15.107  1.00  0.00           H  
HETATM 4071  H17 OCT A  39      14.444  52.765  16.138  1.00  0.00           H  
HETATM 4072  H18 OCT A  39      12.229  54.011  14.722  1.00  0.00           H  
HETATM 4073  H19 OCT A  39      13.364  54.739  15.464  1.00  0.00           H  
HETATM 4074  H1A OCT A  39      11.744  55.970  17.070  1.00  0.00           H  
HETATM 4075  H1B OCT A  39      10.462  54.952  16.198  1.00  0.00           H  
HETATM 4076  H1C OCT A  39      12.300  56.769  14.641  1.00  0.00           H  
HETATM 4077  H1D OCT A  39      10.844  57.297  15.387  1.00  0.00           H  
HETATM 4078  H1E OCT A  39       9.688  56.609  13.628  1.00  0.00           H  
HETATM 4079  H1F OCT A  39      10.142  54.871  13.839  1.00  0.00           H  
HETATM 4080  H1G OCT A  39      12.144  55.393  12.308  1.00  0.00           H  
HETATM 4081  H1H OCT A  39      11.577  56.936  12.227  1.00  0.00           H  
HETATM 4082  H1I OCT A  39       9.510  56.249  11.300  1.00  0.00           H  
HETATM 4083  H1J OCT A  39       9.928  54.539  11.423  1.00  0.00           H  
HETATM 4084  H1K OCT A  39      12.117  54.885  10.114  1.00  0.00           H  
HETATM 4085  H1M OCT A  39      11.664  56.344   9.583  1.00  0.00           H  
HETATM 4086  H1N OCT A  39      10.783  54.814   7.968  1.00  0.00           H  
HETATM 4087  H1O OCT A  39       9.428  55.660   8.763  1.00  0.00           H  
HETATM 4088  H1P OCT A  39       9.842  53.988   9.264  1.00  0.00           H  
HETATM 4089  H1Q OCT A  39      10.514  53.321  17.544  1.00  0.00           H  
HETATM 4090  H1R OCT A  39      11.383  51.799  17.773  1.00  0.00           H  
HETATM 4091  H1S OCT A  39      10.927  52.265  16.074  1.00  0.00           H  
HETATM 4092  H1T OCT A  39      13.120  52.841  18.719  1.00  0.00           H  
HETATM 4093  H1U OCT A  39      12.028  54.237  18.494  1.00  0.00           H  
HETATM 4094  H1V OCT A  39      14.123  55.433  17.506  1.00  0.00           H  
HETATM 4095  H1W OCT A  39      14.992  53.987  17.541  1.00  0.00           H  
HETATM 4096  H1X OCT A  39      13.878  55.307  20.051  1.00  0.00           H  
HETATM 4097  H1Y OCT A  39      15.414  55.815  19.332  1.00  0.00           H  
HETATM 4098  H1Z OCT A  39      14.726  53.126  20.498  1.00  0.00           H  
HETATM 4099  H20 OCT A  39      15.848  54.303  21.089  1.00  0.00           H  
HETATM 4100  H21 OCT A  39      17.282  53.618  19.024  1.00  0.00           H  
HETATM 4101  H22 OCT A  39      15.921  52.592  18.519  1.00  0.00           H  
HETATM 4102  H23 OCT A  39      16.095  51.088  20.140  1.00  0.00           H  
HETATM 4103  H24 OCT A  39      17.050  52.072  21.250  1.00  0.00           H  
HETATM 4104  H25 OCT A  39      19.096  51.798  19.903  1.00  0.00           H  
HETATM 4105  H26 OCT A  39      18.330  51.627  18.520  1.00  0.00           H  
HETATM 4106  H27 OCT A  39      19.238  49.469  19.136  1.00  0.00           H  
HETATM 4107  H28 OCT A  39      17.491  49.304  19.027  1.00  0.00           H  
HETATM 4108  H29 OCT A  39      18.355  49.260  20.597  1.00  0.00           H  
HETATM 4135  C00 OCT A  40      41.707  50.022  20.348  1.00  0.00           C  
HETATM 4136  C01 OCT A  40      42.393  51.291  20.813  1.00  0.00           C  
HETATM 4137  C02 OCT A  40      43.830  50.913  21.244  1.00  0.00           C  
HETATM 4138  C03 OCT A  40      44.591  52.029  22.076  1.00  0.00           C  
HETATM 4139  C04 OCT A  40      45.911  51.401  22.358  1.00  0.00           C  
HETATM 4140  C05 OCT A  40      46.702  52.199  23.349  1.00  0.00           C  
HETATM 4141  C06 OCT A  40      47.847  51.433  23.795  1.00  0.00           C  
HETATM 4142  C07 OCT A  40      48.759  52.427  24.613  1.00  0.00           C  
HETATM 4143  N08 OCT A  40      50.191  52.109  24.828  1.00  0.00           N  
HETATM 4144  C09 OCT A  40      50.859  53.278  25.292  1.00  0.00           C  
HETATM 4145  C0A OCT A  40      50.202  53.864  26.559  1.00  0.00           C  
HETATM 4146  C0B OCT A  40      51.048  55.016  26.891  1.00  0.00           C  
HETATM 4147  C0C OCT A  40      50.712  55.529  28.254  1.00  0.00           C  
HETATM 4148  C0D OCT A  40      49.864  56.811  28.188  1.00  0.00           C  
HETATM 4149  C0E OCT A  40      49.255  57.275  29.446  1.00  0.00           C  
HETATM 4150  C0F OCT A  40      48.511  58.588  29.326  1.00  0.00           C  
HETATM 4151  C0G OCT A  40      47.847  58.737  30.811  1.00  0.00           C  
HETATM 4152  C0H OCT A  40      50.188  50.956  25.752  1.00  0.00           C  
HETATM 4153  C0I OCT A  40      50.853  51.676  23.578  1.00  0.00           C  
HETATM 4154  C0J OCT A  40      50.618  52.785  22.458  1.00  0.00           C  
HETATM 4155  C0K OCT A  40      51.234  52.509  21.070  1.00  0.00           C  
HETATM 4156  C0M OCT A  40      51.226  53.666  20.096  1.00  0.00           C  
HETATM 4157  C0N OCT A  40      51.622  53.199  18.746  1.00  0.00           C  
HETATM 4158  C0O OCT A  40      51.405  54.199  17.645  1.00  0.00           C  
HETATM 4159  C0P OCT A  40      51.109  53.485  16.349  1.00  0.00           C  
HETATM 4160  C0Q OCT A  40      50.661  54.428  15.238  1.00  0.00           C  
HETATM 4161  H0R OCT A  40      42.141  49.613  19.435  1.00  0.00           H  
HETATM 4162  H0S OCT A  40      40.655  50.157  20.094  1.00  0.00           H  
HETATM 4163  H0T OCT A  40      41.741  49.225  21.090  1.00  0.00           H  
HETATM 4164  H0U OCT A  40      41.894  51.538  21.750  1.00  0.00           H  
HETATM 4165  H0V OCT A  40      42.460  52.039  20.023  1.00  0.00           H  
HETATM 4166  H0W OCT A  40      44.403  50.633  20.359  1.00  0.00           H  
HETATM 4167  H0X OCT A  40      43.694  50.007  21.835  1.00  0.00           H  
HETATM 4168  H0Y OCT A  40      43.979  52.135  22.972  1.00  0.00           H  
HETATM 4169  H0Z OCT A  40      44.781  52.985  21.589  1.00  0.00           H  
HETATM 4170  H10 OCT A  40      46.519  51.416  21.454  1.00  0.00           H  
HETATM 4171  H11 OCT A  40      45.939  50.337  22.593  1.00  0.00           H  
HETATM 4172  H12 OCT A  40      46.017  52.483  24.148  1.00  0.00           H  
HETATM 4173  H13 OCT A  40      47.096  53.073  22.831  1.00  0.00           H  
HETATM 4174  H14 OCT A  40      48.413  51.057  22.942  1.00  0.00           H  
HETATM 4175  H15 OCT A  40      47.571  50.542  24.359  1.00  0.00           H  
HETATM 4176  H16 OCT A  40      48.347  52.566  25.612  1.00  0.00           H  
HETATM 4177  H17 OCT A  40      48.770  53.373  24.072  1.00  0.00           H  
HETATM 4178  H18 OCT A  40      50.827  54.159  24.651  1.00  0.00           H  
HETATM 4179  H19 OCT A  40      51.860  53.085  25.679  1.00  0.00           H  
HETATM 4180  H1A OCT A  40      50.197  53.149  27.382  1.00  0.00           H  
HETATM 4181  H1B OCT A  40      49.187  54.206  26.356  1.00  0.00           H  
HETATM 4182  H1C OCT A  40      50.859  55.847  26.211  1.00  0.00           H  
HETATM 4183  H1D OCT A  40      52.111  54.774  26.890  1.00  0.00           H  
HETATM 4184  H1E OCT A  40      51.485  55.637  29.015  1.00  0.00           H  
HETATM 4185  H1F OCT A  40      50.129  54.737  28.722  1.00  0.00           H  
HETATM 4186  H1G OCT A  40      49.141  56.645  27.390  1.00  0.00           H  
HETATM 4187  H1H OCT A  40      50.540  57.549  27.756  1.00  0.00           H  
HETATM 4188  H1I OCT A  40      49.961  57.420  30.263  1.00  0.00           H  
HETATM 4189  H1J OCT A  40      48.557  56.567  29.892  1.00  0.00           H  
HETATM 4190  H1K OCT A  40      47.741  58.522  28.556  1.00  0.00           H  
HETATM 4191  H1M OCT A  40      49.313  59.325  29.278  1.00  0.00           H  
HETATM 4192  H1N OCT A  40      47.309  59.671  30.971  1.00  0.00           H  
HETATM 4193  H1O OCT A  40      48.552  58.687  31.640  1.00  0.00           H  
HETATM 4194  H1P OCT A  40      47.087  57.957  30.873  1.00  0.00           H  
HETATM 4195  H1Q OCT A  40      51.054  50.346  25.497  1.00  0.00           H  
HETATM 4196  H1R OCT A  40      49.255  50.393  25.776  1.00  0.00           H  
HETATM 4197  H1S OCT A  40      50.377  51.355  26.749  1.00  0.00           H  
HETATM 4198  H1T OCT A  40      50.479  50.729  23.189  1.00  0.00           H  
HETATM 4199  H1U OCT A  40      51.903  51.589  23.857  1.00  0.00           H  
HETATM 4200  H1V OCT A  40      51.100  53.680  22.850  1.00  0.00           H  
HETATM 4201  H1W OCT A  40      49.566  53.014  22.285  1.00  0.00           H  
HETATM 4202  H1X OCT A  40      50.690  51.631  20.721  1.00  0.00           H  
HETATM 4203  H1Y OCT A  40      52.280  52.217  21.163  1.00  0.00           H  
HETATM 4204  H1Z OCT A  40      51.890  54.451  20.460  1.00  0.00           H  
HETATM 4205  H20 OCT A  40      50.279  54.192  19.976  1.00  0.00           H  
HETATM 4206  H21 OCT A  40      50.962  52.357  18.536  1.00  0.00           H  
HETATM 4207  H22 OCT A  40      52.634  52.795  18.751  1.00  0.00           H  
HETATM 4208  H23 OCT A  40      52.293  54.820  17.528  1.00  0.00           H  
HETATM 4209  H24 OCT A  40      50.645  54.920  17.945  1.00  0.00           H  
HETATM 4210  H25 OCT A  40      50.495  52.585  16.390  1.00  0.00           H  
HETATM 4211  H26 OCT A  40      52.012  53.010  15.967  1.00  0.00           H  
HETATM 4212  H27 OCT A  40      51.088  55.419  15.397  1.00  0.00           H  
HETATM 4213  H28 OCT A  40      49.573  54.423  15.298  1.00  0.00           H  
HETATM 4214  H29 OCT A  40      50.920  54.193  14.205  1.00  0.00           H  
HETATM 4241  C00 OCT A  41      33.135  28.122  30.486  1.00  0.00           C  
HETATM 4242  C01 OCT A  41      32.812  29.411  31.262  1.00  0.00           C  
HETATM 4243  C02 OCT A  41      33.317  30.733  30.636  1.00  0.00           C  
HETATM 4244  C03 OCT A  41      32.642  31.987  31.274  1.00  0.00           C  
HETATM 4245  C04 OCT A  41      33.381  33.251  30.716  1.00  0.00           C  
HETATM 4246  C05 OCT A  41      32.662  34.530  31.175  1.00  0.00           C  
HETATM 4247  C06 OCT A  41      33.206  35.780  30.461  1.00  0.00           C  
HETATM 4248  C07 OCT A  41      32.455  37.094  30.889  1.00  0.00           C  
HETATM 4249  N08 OCT A  41      33.158  37.891  31.984  1.00  0.00           N  
HETATM 4250  C09 OCT A  41      32.334  38.968  32.619  1.00  0.00           C  
HETATM 4251  C0A OCT A  41      31.899  39.993  31.621  1.00  0.00           C  
HETATM 4252  C0B OCT A  41      30.733  40.820  32.095  1.00  0.00           C  
HETATM 4253  C0C OCT A  41      29.853  41.409  30.964  1.00  0.00           C  
HETATM 4254  C0D OCT A  41      30.645  42.542  30.272  1.00  0.00           C  
HETATM 4255  C0E OCT A  41      30.764  43.885  30.925  1.00  0.00           C  
HETATM 4256  C0F OCT A  41      31.941  44.657  30.390  1.00  0.00           C  
HETATM 4257  C0G OCT A  41      31.502  45.561  29.178  1.00  0.00           C  
HETATM 4258  C0H OCT A  41      33.692  37.007  33.025  1.00  0.00           C  
HETATM 4259  C0I OCT A  41      34.353  38.394  31.257  1.00  0.00           C  
HETATM 4260  C0J OCT A  41      35.229  39.389  32.070  1.00  0.00           C  
HETATM 4261  C0K OCT A  41      36.455  39.985  31.388  1.00  0.00           C  
HETATM 4262  C0M OCT A  41      37.412  40.640  32.375  1.00  0.00           C  
HETATM 4263  C0N OCT A  41      36.891  41.952  32.931  1.00  0.00           C  
HETATM 4264  C0O OCT A  41      37.648  42.625  34.090  1.00  0.00           C  
HETATM 4265  C0P OCT A  41      39.109  43.027  33.742  1.00  0.00           C  
HETATM 4266  C0Q OCT A  41      39.620  44.130  34.672  1.00  0.00           C  
HETATM 4267  H0R OCT A  41      33.115  27.260  31.152  1.00  0.00           H  
HETATM 4268  H0S OCT A  41      34.121  27.954  30.053  1.00  0.00           H  
HETATM 4269  H0T OCT A  41      32.423  27.887  29.695  1.00  0.00           H  
HETATM 4270  H0U OCT A  41      33.351  29.276  32.200  1.00  0.00           H  
HETATM 4271  H0V OCT A  41      31.733  29.441  31.419  1.00  0.00           H  
HETATM 4272  H0W OCT A  41      33.204  30.775  29.553  1.00  0.00           H  
HETATM 4273  H0X OCT A  41      34.354  30.809  30.966  1.00  0.00           H  
HETATM 4274  H0Y OCT A  41      32.755  31.898  32.355  1.00  0.00           H  
HETATM 4275  H0Z OCT A  41      31.660  31.999  30.801  1.00  0.00           H  
HETATM 4276  H10 OCT A  41      33.138  33.219  29.654  1.00  0.00           H  
HETATM 4277  H11 OCT A  41      34.432  33.250  31.004  1.00  0.00           H  
HETATM 4278  H12 OCT A  41      32.840  34.649  32.244  1.00  0.00           H  
HETATM 4279  H13 OCT A  41      31.579  34.463  31.067  1.00  0.00           H  
HETATM 4280  H14 OCT A  41      32.939  35.623  29.416  1.00  0.00           H  
HETATM 4281  H15 OCT A  41      34.293  35.693  30.473  1.00  0.00           H  
HETATM 4282  H16 OCT A  41      31.493  36.760  31.278  1.00  0.00           H  
HETATM 4283  H17 OCT A  41      32.200  37.817  30.114  1.00  0.00           H  
HETATM 4284  H18 OCT A  41      32.800  39.554  33.411  1.00  0.00           H  
HETATM 4285  H19 OCT A  41      31.535  38.352  33.033  1.00  0.00           H  
HETATM 4286  H1A OCT A  41      31.629  39.541  30.667  1.00  0.00           H  
HETATM 4287  H1B OCT A  41      32.771  40.623  31.448  1.00  0.00           H  
HETATM 4288  H1C OCT A  41      31.027  41.684  32.692  1.00  0.00           H  
HETATM 4289  H1D OCT A  41      30.136  40.178  32.743  1.00  0.00           H  
HETATM 4290  H1E OCT A  41      28.914  41.795  31.359  1.00  0.00           H  
HETATM 4291  H1F OCT A  41      29.619  40.617  30.252  1.00  0.00           H  
HETATM 4292  H1G OCT A  41      30.242  42.672  29.268  1.00  0.00           H  
HETATM 4293  H1H OCT A  41      31.677  42.209  30.160  1.00  0.00           H  
HETATM 4294  H1I OCT A  41      30.862  43.741  32.001  1.00  0.00           H  
HETATM 4295  H1J OCT A  41      29.848  44.475  30.966  1.00  0.00           H  
HETATM 4296  H1K OCT A  41      32.722  43.937  30.143  1.00  0.00           H  
HETATM 4297  H1M OCT A  41      32.202  45.226  31.282  1.00  0.00           H  
HETATM 4298  H1N OCT A  41      31.684  44.987  28.270  1.00  0.00           H  
HETATM 4299  H1O OCT A  41      32.121  46.456  29.112  1.00  0.00           H  
HETATM 4300  H1P OCT A  41      30.462  45.876  29.274  1.00  0.00           H  
HETATM 4301  H1Q OCT A  41      34.313  37.625  33.674  1.00  0.00           H  
HETATM 4302  H1R OCT A  41      34.521  36.403  32.656  1.00  0.00           H  
HETATM 4303  H1S OCT A  41      32.846  36.410  33.366  1.00  0.00           H  
HETATM 4304  H1T OCT A  41      33.961  38.879  30.363  1.00  0.00           H  
HETATM 4305  H1U OCT A  41      35.008  37.610  30.880  1.00  0.00           H  
HETATM 4306  H1V OCT A  41      35.569  39.018  33.037  1.00  0.00           H  
HETATM 4307  H1W OCT A  41      34.554  40.217  32.288  1.00  0.00           H  
HETATM 4308  H1X OCT A  41      36.186  40.707  30.616  1.00  0.00           H  
HETATM 4309  H1Y OCT A  41      36.830  39.104  30.868  1.00  0.00           H  
HETATM 4310  H1Z OCT A  41      38.301  40.753  31.755  1.00  0.00           H  
HETATM 4311  H20 OCT A  41      37.738  40.131  33.283  1.00  0.00           H  
HETATM 4312  H21 OCT A  41      35.825  41.940  33.160  1.00  0.00           H  
HETATM 4313  H22 OCT A  41      36.966  42.705  32.147  1.00  0.00           H  
HETATM 4314  H23 OCT A  41      37.601  42.055  35.017  1.00  0.00           H  
HETATM 4315  H24 OCT A  41      37.142  43.557  34.341  1.00  0.00           H  
HETATM 4316  H25 OCT A  41      39.256  43.296  32.696  1.00  0.00           H  
HETATM 4317  H26 OCT A  41      39.744  42.142  33.787  1.00  0.00           H  
HETATM 4318  H27 OCT A  41      40.044  43.493  35.448  1.00  0.00           H  
HETATM 4319  H28 OCT A  41      38.825  44.783  35.032  1.00  0.00           H  
HETATM 4320  H29 OCT A  41      40.442  44.659  34.189  1.00  0.00           H  
HETATM 4347  C00 OCT A  42      17.909  22.901  29.687  1.00  0.00           C  
HETATM 4348  C01 OCT A  42      18.083  23.303  31.168  1.00  0.00           C  
HETATM 4349  C02 OCT A  42      19.060  22.416  31.860  1.00  0.00           C  
HETATM 4350  C03 OCT A  42      19.166  23.004  33.256  1.00  0.00           C  
HETATM 4351  C04 OCT A  42      20.202  22.416  34.200  1.00  0.00           C  
HETATM 4352  C05 OCT A  42      20.331  23.072  35.558  1.00  0.00           C  
HETATM 4353  C06 OCT A  42      21.572  22.466  36.267  1.00  0.00           C  
HETATM 4354  C07 OCT A  42      21.407  22.853  37.786  1.00  0.00           C  
HETATM 4355  N08 OCT A  42      22.426  22.270  38.650  1.00  0.00           N  
HETATM 4356  C09 OCT A  42      22.305  22.759  40.035  1.00  0.00           C  
HETATM 4357  C0A OCT A  42      20.886  22.560  40.530  1.00  0.00           C  
HETATM 4358  C0B OCT A  42      20.677  23.389  41.804  1.00  0.00           C  
HETATM 4359  C0C OCT A  42      19.261  23.281  42.419  1.00  0.00           C  
HETATM 4360  C0D OCT A  42      18.138  24.079  41.652  1.00  0.00           C  
HETATM 4361  C0E OCT A  42      16.873  24.092  42.511  1.00  0.00           C  
HETATM 4362  C0F OCT A  42      15.509  24.015  41.751  1.00  0.00           C  
HETATM 4363  C0G OCT A  42      15.342  25.411  41.113  1.00  0.00           C  
HETATM 4364  C0H OCT A  42      22.198  20.754  38.605  1.00  0.00           C  
HETATM 4365  C0I OCT A  42      23.779  22.414  38.124  1.00  0.00           C  
HETATM 4366  C0J OCT A  42      24.203  23.783  37.717  1.00  0.00           C  
HETATM 4367  C0K OCT A  42      25.620  23.699  37.128  1.00  0.00           C  
HETATM 4368  C0M OCT A  42      26.506  24.907  37.547  1.00  0.00           C  
HETATM 4369  C0N OCT A  42      25.910  26.283  37.209  1.00  0.00           C  
HETATM 4370  C0O OCT A  42      25.845  26.796  35.778  1.00  0.00           C  
HETATM 4371  C0P OCT A  42      25.856  28.346  35.666  1.00  0.00           C  
HETATM 4372  C0Q OCT A  42      26.119  28.764  34.144  1.00  0.00           C  
HETATM 4373  H0R OCT A  42      16.950  23.272  29.327  1.00  0.00           H  
HETATM 4374  H0S OCT A  42      18.146  21.837  29.687  1.00  0.00           H  
HETATM 4375  H0T OCT A  42      18.671  23.326  29.033  1.00  0.00           H  
HETATM 4376  H0U OCT A  42      17.095  23.259  31.628  1.00  0.00           H  
HETATM 4377  H0V OCT A  42      18.320  24.365  31.124  1.00  0.00           H  
HETATM 4378  H0W OCT A  42      20.031  22.460  31.366  1.00  0.00           H  
HETATM 4379  H0X OCT A  42      18.689  21.391  31.844  1.00  0.00           H  
HETATM 4380  H0Y OCT A  42      18.247  22.855  33.823  1.00  0.00           H  
HETATM 4381  H0Z OCT A  42      19.181  24.094  33.276  1.00  0.00           H  
HETATM 4382  H10 OCT A  42      21.088  22.571  33.584  1.00  0.00           H  
HETATM 4383  H11 OCT A  42      20.064  21.335  34.218  1.00  0.00           H  
HETATM 4384  H12 OCT A  42      19.453  22.804  36.146  1.00  0.00           H  
HETATM 4385  H13 OCT A  42      20.454  24.154  35.508  1.00  0.00           H  
HETATM 4386  H14 OCT A  42      22.446  22.951  35.831  1.00  0.00           H  
HETATM 4387  H15 OCT A  42      21.561  21.381  36.161  1.00  0.00           H  
HETATM 4388  H16 OCT A  42      20.419  22.483  38.062  1.00  0.00           H  
HETATM 4389  H17 OCT A  42      21.480  23.940  37.822  1.00  0.00           H  
HETATM 4390  H18 OCT A  42      22.563  23.816  40.104  1.00  0.00           H  
HETATM 4391  H19 OCT A  42      23.075  22.313  40.664  1.00  0.00           H  
HETATM 4392  H1A OCT A  42      20.829  21.490  40.728  1.00  0.00           H  
HETATM 4393  H1B OCT A  42      20.071  22.921  39.904  1.00  0.00           H  
HETATM 4394  H1C OCT A  42      20.889  24.446  41.645  1.00  0.00           H  
HETATM 4395  H1D OCT A  42      21.278  22.954  42.603  1.00  0.00           H  
HETATM 4396  H1E OCT A  42      19.246  23.712  43.420  1.00  0.00           H  
HETATM 4397  H1F OCT A  42      18.917  22.251  42.521  1.00  0.00           H  
HETATM 4398  H1G OCT A  42      17.953  23.671  40.659  1.00  0.00           H  
HETATM 4399  H1H OCT A  42      18.514  25.092  41.510  1.00  0.00           H  
HETATM 4400  H1I OCT A  42      16.859  24.980  43.143  1.00  0.00           H  
HETATM 4401  H1J OCT A  42      16.900  23.209  43.149  1.00  0.00           H  
HETATM 4402  H1K OCT A  42      14.734  23.577  42.380  1.00  0.00           H  
HETATM 4403  H1M OCT A  42      15.606  23.322  40.916  1.00  0.00           H  
HETATM 4404  H1N OCT A  42      15.490  26.365  41.619  1.00  0.00           H  
HETATM 4405  H1O OCT A  42      14.392  25.506  40.587  1.00  0.00           H  
HETATM 4406  H1P OCT A  42      16.036  25.439  40.273  1.00  0.00           H  
HETATM 4407  H1Q OCT A  42      22.359  20.264  37.645  1.00  0.00           H  
HETATM 4408  H1R OCT A  42      21.270  20.498  39.116  1.00  0.00           H  
HETATM 4409  H1S OCT A  42      23.037  20.375  39.189  1.00  0.00           H  
HETATM 4410  H1T OCT A  42      23.854  21.862  37.188  1.00  0.00           H  
HETATM 4411  H1U OCT A  42      24.434  22.024  38.904  1.00  0.00           H  
HETATM 4412  H1V OCT A  42      24.102  24.517  38.516  1.00  0.00           H  
HETATM 4413  H1W OCT A  42      23.491  24.180  36.993  1.00  0.00           H  
HETATM 4414  H1X OCT A  42      25.557  23.749  36.041  1.00  0.00           H  
HETATM 4415  H1Y OCT A  42      26.214  22.821  37.382  1.00  0.00           H  
HETATM 4416  H1Z OCT A  42      27.475  24.768  37.067  1.00  0.00           H  
HETATM 4417  H20 OCT A  42      26.791  24.898  38.599  1.00  0.00           H  
HETATM 4418  H21 OCT A  42      26.376  27.100  37.760  1.00  0.00           H  
HETATM 4419  H22 OCT A  42      24.937  26.376  37.692  1.00  0.00           H  
HETATM 4420  H23 OCT A  42      25.067  26.326  35.177  1.00  0.00           H  
HETATM 4421  H24 OCT A  42      26.747  26.455  35.268  1.00  0.00           H  
HETATM 4422  H25 OCT A  42      26.672  28.745  36.269  1.00  0.00           H  
HETATM 4423  H26 OCT A  42      24.943  28.829  36.015  1.00  0.00           H  
HETATM 4424  H27 OCT A  42      25.876  27.935  33.480  1.00  0.00           H  
HETATM 4425  H28 OCT A  42      27.159  29.008  33.926  1.00  0.00           H  
HETATM 4426  H29 OCT A  42      25.446  29.575  33.865  1.00  0.00           H  
HETATM 4453  C00 OCT A  43       5.487  57.552  51.628  1.00  0.00           C  
HETATM 4454  C01 OCT A  43       6.237  56.582  52.493  1.00  0.00           C  
HETATM 4455  C02 OCT A  43       7.726  56.514  52.282  1.00  0.00           C  
HETATM 4456  C03 OCT A  43       8.303  55.145  52.515  1.00  0.00           C  
HETATM 4457  C04 OCT A  43       9.800  55.089  52.187  1.00  0.00           C  
HETATM 4458  C05 OCT A  43      10.357  53.688  51.835  1.00  0.00           C  
HETATM 4459  C06 OCT A  43      11.774  53.628  52.389  1.00  0.00           C  
HETATM 4460  C07 OCT A  43      11.835  53.602  53.913  1.00  0.00           C  
HETATM 4461  N08 OCT A  43      13.174  53.447  54.584  1.00  0.00           N  
HETATM 4462  C09 OCT A  43      12.806  53.174  55.985  1.00  0.00           C  
HETATM 4463  C0A OCT A  43      13.947  53.061  57.060  1.00  0.00           C  
HETATM 4464  C0B OCT A  43      13.623  52.752  58.500  1.00  0.00           C  
HETATM 4465  C0C OCT A  43      14.854  52.526  59.376  1.00  0.00           C  
HETATM 4466  C0D OCT A  43      15.682  53.784  59.579  1.00  0.00           C  
HETATM 4467  C0E OCT A  43      16.699  53.428  60.704  1.00  0.00           C  
HETATM 4468  C0F OCT A  43      17.298  54.766  61.225  1.00  0.00           C  
HETATM 4469  C0G OCT A  43      18.566  54.540  62.085  1.00  0.00           C  
HETATM 4470  C0H OCT A  43      14.096  52.402  54.089  1.00  0.00           C  
HETATM 4471  C0I OCT A  43      14.103  54.579  54.450  1.00  0.00           C  
HETATM 4472  C0J OCT A  43      13.428  55.794  54.990  1.00  0.00           C  
HETATM 4473  C0K OCT A  43      14.324  57.014  55.408  1.00  0.00           C  
HETATM 4474  C0M OCT A  43      13.846  57.832  56.579  1.00  0.00           C  
HETATM 4475  C0N OCT A  43      14.109  57.070  57.873  1.00  0.00           C  
HETATM 4476  C0O OCT A  43      13.915  57.841  59.169  1.00  0.00           C  
HETATM 4477  C0P OCT A  43      12.515  58.397  59.321  1.00  0.00           C  
HETATM 4478  C0Q OCT A  43      12.219  59.130  60.584  1.00  0.00           C  
HETATM 4479  H0R OCT A  43       4.427  57.298  51.639  1.00  0.00           H  
HETATM 4480  H0S OCT A  43       5.873  57.726  50.623  1.00  0.00           H  
HETATM 4481  H0T OCT A  43       5.305  58.505  52.125  1.00  0.00           H  
HETATM 4482  H0U OCT A  43       5.894  55.554  52.377  1.00  0.00           H  
HETATM 4483  H0V OCT A  43       5.951  56.825  53.516  1.00  0.00           H  
HETATM 4484  H0W OCT A  43       8.203  57.290  52.881  1.00  0.00           H  
HETATM 4485  H0X OCT A  43       7.990  56.707  51.242  1.00  0.00           H  
HETATM 4486  H0Y OCT A  43       7.817  54.418  51.864  1.00  0.00           H  
HETATM 4487  H0Z OCT A  43       7.971  54.839  53.507  1.00  0.00           H  
HETATM 4488  H10 OCT A  43      10.441  55.514  52.960  1.00  0.00           H  
HETATM 4489  H11 OCT A  43       9.933  55.744  51.326  1.00  0.00           H  
HETATM 4490  H12 OCT A  43      10.430  53.723  50.748  1.00  0.00           H  
HETATM 4491  H13 OCT A  43       9.814  52.824  52.217  1.00  0.00           H  
HETATM 4492  H14 OCT A  43      12.322  54.490  52.009  1.00  0.00           H  
HETATM 4493  H15 OCT A  43      12.372  52.834  51.940  1.00  0.00           H  
HETATM 4494  H16 OCT A  43      11.296  52.686  54.154  1.00  0.00           H  
HETATM 4495  H17 OCT A  43      11.304  54.360  54.489  1.00  0.00           H  
HETATM 4496  H18 OCT A  43      12.446  52.145  55.983  1.00  0.00           H  
HETATM 4497  H19 OCT A  43      11.970  53.792  56.312  1.00  0.00           H  
HETATM 4498  H1A OCT A  43      14.536  53.977  57.082  1.00  0.00           H  
HETATM 4499  H1B OCT A  43      14.671  52.313  56.738  1.00  0.00           H  
HETATM 4500  H1C OCT A  43      13.109  51.814  58.289  1.00  0.00           H  
HETATM 4501  H1D OCT A  43      12.863  53.403  58.934  1.00  0.00           H  
HETATM 4502  H1E OCT A  43      15.464  51.693  59.026  1.00  0.00           H  
HETATM 4503  H1F OCT A  43      14.571  52.158  60.362  1.00  0.00           H  
HETATM 4504  H1G OCT A  43      15.075  54.635  59.888  1.00  0.00           H  
HETATM 4505  H1H OCT A  43      16.202  54.049  58.659  1.00  0.00           H  
HETATM 4506  H1I OCT A  43      17.496  52.765  60.366  1.00  0.00           H  
HETATM 4507  H1J OCT A  43      16.252  52.970  61.585  1.00  0.00           H  
HETATM 4508  H1K OCT A  43      16.574  55.165  61.936  1.00  0.00           H  
HETATM 4509  H1M OCT A  43      17.601  55.487  60.466  1.00  0.00           H  
HETATM 4510  H1N OCT A  43      19.348  54.125  61.449  1.00  0.00           H  
HETATM 4511  H1O OCT A  43      18.330  53.853  62.897  1.00  0.00           H  
HETATM 4512  H1P OCT A  43      18.829  55.426  62.662  1.00  0.00           H  
HETATM 4513  H1Q OCT A  43      14.975  52.303  54.727  1.00  0.00           H  
HETATM 4514  H1R OCT A  43      14.436  52.430  53.054  1.00  0.00           H  
HETATM 4515  H1S OCT A  43      13.520  51.477  54.097  1.00  0.00           H  
HETATM 4516  H1T OCT A  43      14.400  54.659  53.404  1.00  0.00           H  
HETATM 4517  H1U OCT A  43      14.902  54.169  55.067  1.00  0.00           H  
HETATM 4518  H1V OCT A  43      13.001  55.458  55.935  1.00  0.00           H  
HETATM 4519  H1W OCT A  43      12.601  56.165  54.384  1.00  0.00           H  
HETATM 4520  H1X OCT A  43      14.404  57.620  54.506  1.00  0.00           H  
HETATM 4521  H1Y OCT A  43      15.317  56.597  55.574  1.00  0.00           H  
HETATM 4522  H1Z OCT A  43      12.778  58.045  56.539  1.00  0.00           H  
HETATM 4523  H20 OCT A  43      14.374  58.784  56.523  1.00  0.00           H  
HETATM 4524  H21 OCT A  43      15.117  56.658  57.838  1.00  0.00           H  
HETATM 4525  H22 OCT A  43      13.425  56.223  57.915  1.00  0.00           H  
HETATM 4526  H23 OCT A  43      14.762  58.497  59.369  1.00  0.00           H  
HETATM 4527  H24 OCT A  43      13.909  57.140  60.004  1.00  0.00           H  
HETATM 4528  H25 OCT A  43      11.871  57.521  59.237  1.00  0.00           H  
HETATM 4529  H26 OCT A  43      12.472  59.169  58.554  1.00  0.00           H  
HETATM 4530  H27 OCT A  43      12.208  58.523  61.489  1.00  0.00           H  
HETATM 4531  H28 OCT A  43      11.293  59.698  60.673  1.00  0.00           H  
HETATM 4532  H29 OCT A  43      12.960  59.911  60.757  1.00  0.00           H  
HETATM 4559  C00 OCT A  44      14.059  48.779  20.301  1.00  0.00           C  
HETATM 4560  C01 OCT A  44      13.813  49.341  21.702  1.00  0.00           C  
HETATM 4561  C02 OCT A  44      12.577  50.220  21.666  1.00  0.00           C  
HETATM 4562  C03 OCT A  44      12.238  50.579  23.072  1.00  0.00           C  
HETATM 4563  C04 OCT A  44      11.374  51.867  23.133  1.00  0.00           C  
HETATM 4564  C05 OCT A  44      11.303  52.519  24.492  1.00  0.00           C  
HETATM 4565  C06 OCT A  44      10.653  53.952  24.458  1.00  0.00           C  
HETATM 4566  C07 OCT A  44      10.689  54.657  25.816  1.00  0.00           C  
HETATM 4567  N08 OCT A  44      10.869  56.115  25.896  1.00  0.00           N  
HETATM 4568  C09 OCT A  44      10.816  56.430  27.389  1.00  0.00           C  
HETATM 4569  C0A OCT A  44      11.771  55.810  28.439  1.00  0.00           C  
HETATM 4570  C0B OCT A  44      11.793  56.620  29.748  1.00  0.00           C  
HETATM 4571  C0C OCT A  44      12.466  58.016  29.575  1.00  0.00           C  
HETATM 4572  C0D OCT A  44      12.721  58.672  30.914  1.00  0.00           C  
HETATM 4573  C0E OCT A  44      13.151  60.066  30.861  1.00  0.00           C  
HETATM 4574  C0F OCT A  44      13.284  60.796  32.226  1.00  0.00           C  
HETATM 4575  C0G OCT A  44      13.688  62.169  31.930  1.00  0.00           C  
HETATM 4576  C0H OCT A  44      12.176  56.390  25.316  1.00  0.00           C  
HETATM 4577  C0I OCT A  44       9.892  56.897  25.097  1.00  0.00           C  
HETATM 4578  C0J OCT A  44       8.452  56.860  25.649  1.00  0.00           C  
HETATM 4579  C0K OCT A  44       7.447  57.651  24.809  1.00  0.00           C  
HETATM 4580  C0M OCT A  44       6.049  57.441  25.415  1.00  0.00           C  
HETATM 4581  C0N OCT A  44       5.094  58.542  25.118  1.00  0.00           C  
HETATM 4582  C0O OCT A  44       3.591  58.212  25.408  1.00  0.00           C  
HETATM 4583  C0P OCT A  44       2.628  59.174  24.685  1.00  0.00           C  
HETATM 4584  C0Q OCT A  44       2.118  60.389  25.455  1.00  0.00           C  
HETATM 4585  H0R OCT A  44      14.967  48.176  20.289  1.00  0.00           H  
HETATM 4586  H0S OCT A  44      14.109  49.525  19.508  1.00  0.00           H  
HETATM 4587  H0T OCT A  44      13.261  48.088  20.027  1.00  0.00           H  
HETATM 4588  H0U OCT A  44      14.668  49.885  22.105  1.00  0.00           H  
HETATM 4589  H0V OCT A  44      13.540  48.528  22.374  1.00  0.00           H  
HETATM 4590  H0W OCT A  44      11.707  49.657  21.327  1.00  0.00           H  
HETATM 4591  H0X OCT A  44      12.762  51.055  20.990  1.00  0.00           H  
HETATM 4592  H0Y OCT A  44      13.233  50.767  23.476  1.00  0.00           H  
HETATM 4593  H0Z OCT A  44      11.926  49.761  23.721  1.00  0.00           H  
HETATM 4594  H10 OCT A  44      10.386  51.665  22.720  1.00  0.00           H  
HETATM 4595  H11 OCT A  44      11.826  52.619  22.487  1.00  0.00           H  
HETATM 4596  H12 OCT A  44      12.283  52.796  24.881  1.00  0.00           H  
HETATM 4597  H13 OCT A  44      10.729  51.918  25.198  1.00  0.00           H  
HETATM 4598  H14 OCT A  44       9.689  53.953  23.950  1.00  0.00           H  
HETATM 4599  H15 OCT A  44      11.280  54.473  23.734  1.00  0.00           H  
HETATM 4600  H16 OCT A  44      11.541  54.183  26.302  1.00  0.00           H  
HETATM 4601  H17 OCT A  44       9.800  54.457  26.414  1.00  0.00           H  
HETATM 4602  H18 OCT A  44       9.870  56.217  27.886  1.00  0.00           H  
HETATM 4603  H19 OCT A  44      10.901  57.517  27.395  1.00  0.00           H  
HETATM 4604  H1A OCT A  44      12.814  55.849  28.124  1.00  0.00           H  
HETATM 4605  H1B OCT A  44      11.419  54.791  28.601  1.00  0.00           H  
HETATM 4606  H1C OCT A  44      12.336  55.894  30.354  1.00  0.00           H  
HETATM 4607  H1D OCT A  44      10.790  56.771  30.145  1.00  0.00           H  
HETATM 4608  H1E OCT A  44      11.825  58.654  28.966  1.00  0.00           H  
HETATM 4609  H1F OCT A  44      13.348  58.024  28.935  1.00  0.00           H  
HETATM 4610  H1G OCT A  44      13.489  58.053  31.378  1.00  0.00           H  
HETATM 4611  H1H OCT A  44      11.755  58.650  31.418  1.00  0.00           H  
HETATM 4612  H1I OCT A  44      12.375  60.564  30.280  1.00  0.00           H  
HETATM 4613  H1J OCT A  44      14.093  60.272  30.352  1.00  0.00           H  
HETATM 4614  H1K OCT A  44      13.936  60.251  32.908  1.00  0.00           H  
HETATM 4615  H1M OCT A  44      12.334  60.819  32.758  1.00  0.00           H  
HETATM 4616  H1N OCT A  44      14.641  62.230  31.404  1.00  0.00           H  
HETATM 4617  H1O OCT A  44      13.874  62.714  32.856  1.00  0.00           H  
HETATM 4618  H1P OCT A  44      13.034  62.820  31.351  1.00  0.00           H  
HETATM 4619  H1Q OCT A  44      11.932  56.119  24.289  1.00  0.00           H  
HETATM 4620  H1R OCT A  44      13.022  55.773  25.619  1.00  0.00           H  
HETATM 4621  H1S OCT A  44      12.445  57.432  25.490  1.00  0.00           H  
HETATM 4622  H1T OCT A  44       9.946  56.508  24.081  1.00  0.00           H  
HETATM 4623  H1U OCT A  44      10.151  57.952  25.006  1.00  0.00           H  
HETATM 4624  H1V OCT A  44       8.369  57.004  26.726  1.00  0.00           H  
HETATM 4625  H1W OCT A  44       8.137  55.818  25.709  1.00  0.00           H  
HETATM 4626  H1X OCT A  44       7.410  57.304  23.776  1.00  0.00           H  
HETATM 4627  H1Y OCT A  44       7.732  58.703  24.801  1.00  0.00           H  
HETATM 4628  H1Z OCT A  44       6.047  57.134  26.460  1.00  0.00           H  
HETATM 4629  H20 OCT A  44       5.604  56.580  24.916  1.00  0.00           H  
HETATM 4630  H21 OCT A  44       5.196  58.776  24.058  1.00  0.00           H  
HETATM 4631  H22 OCT A  44       5.392  59.423  25.685  1.00  0.00           H  
HETATM 4632  H23 OCT A  44       3.336  58.216  26.468  1.00  0.00           H  
HETATM 4633  H24 OCT A  44       3.391  57.209  25.030  1.00  0.00           H  
HETATM 4634  H25 OCT A  44       1.729  58.580  24.519  1.00  0.00           H  
HETATM 4635  H26 OCT A  44       3.013  59.430  23.698  1.00  0.00           H  
HETATM 4636  H27 OCT A  44       1.457  60.034  26.245  1.00  0.00           H  
HETATM 4637  H28 OCT A  44       1.502  60.886  24.705  1.00  0.00           H  
HETATM 4638  H29 OCT A  44       2.871  61.109  25.778  1.00  0.00           H  
HETATM 4665  C00 OCT A  45      42.446  11.227  22.197  1.00  0.00           C  
HETATM 4666  C01 OCT A  45      41.274  12.112  21.721  1.00  0.00           C  
HETATM 4667  C02 OCT A  45      41.610  13.206  20.704  1.00  0.00           C  
HETATM 4668  C03 OCT A  45      41.983  14.526  21.247  1.00  0.00           C  
HETATM 4669  C04 OCT A  45      40.728  15.246  21.628  1.00  0.00           C  
HETATM 4670  C05 OCT A  45      41.019  16.753  21.607  1.00  0.00           C  
HETATM 4671  C06 OCT A  45      39.779  17.694  21.817  1.00  0.00           C  
HETATM 4672  C07 OCT A  45      39.130  17.429  23.159  1.00  0.00           C  
HETATM 4673  N08 OCT A  45      38.049  18.355  23.481  1.00  0.00           N  
HETATM 4674  C09 OCT A  45      37.626  18.091  24.859  1.00  0.00           C  
HETATM 4675  C0A OCT A  45      36.572  18.968  25.450  1.00  0.00           C  
HETATM 4676  C0B OCT A  45      36.335  18.458  26.882  1.00  0.00           C  
HETATM 4677  C0C OCT A  45      34.862  18.694  27.330  1.00  0.00           C  
HETATM 4678  C0D OCT A  45      33.902  17.766  26.552  1.00  0.00           C  
HETATM 4679  C0E OCT A  45      32.868  17.252  27.589  1.00  0.00           C  
HETATM 4680  C0F OCT A  45      31.777  16.338  27.101  1.00  0.00           C  
HETATM 4681  C0G OCT A  45      30.648  17.020  26.387  1.00  0.00           C  
HETATM 4682  C0H OCT A  45      38.390  19.793  23.387  1.00  0.00           C  
HETATM 4683  C0I OCT A  45      36.891  18.360  22.540  1.00  0.00           C  
HETATM 4684  C0J OCT A  45      36.215  17.038  22.354  1.00  0.00           C  
HETATM 4685  C0K OCT A  45      35.667  17.069  20.942  1.00  0.00           C  
HETATM 4686  C0M OCT A  45      34.777  18.264  20.629  1.00  0.00           C  
HETATM 4687  C0N OCT A  45      34.008  17.916  19.377  1.00  0.00           C  
HETATM 4688  C0O OCT A  45      32.854  18.747  18.822  1.00  0.00           C  
HETATM 4689  C0P OCT A  45      32.099  17.896  17.763  1.00  0.00           C  
HETATM 4690  C0Q OCT A  45      30.946  18.543  17.083  1.00  0.00           C  
HETATM 4691  H0R OCT A  45      42.106  10.210  21.996  1.00  0.00           H  
HETATM 4692  H0S OCT A  45      42.448  11.269  23.286  1.00  0.00           H  
HETATM 4693  H0T OCT A  45      43.387  11.520  21.733  1.00  0.00           H  
HETATM 4694  H0U OCT A  45      40.613  12.415  22.533  1.00  0.00           H  
HETATM 4695  H0V OCT A  45      40.604  11.519  21.098  1.00  0.00           H  
HETATM 4696  H0W OCT A  45      40.798  13.408  20.006  1.00  0.00           H  
HETATM 4697  H0X OCT A  45      42.450  12.925  20.069  1.00  0.00           H  
HETATM 4698  H0Y OCT A  45      42.506  15.102  20.485  1.00  0.00           H  
HETATM 4699  H0Z OCT A  45      42.619  14.483  22.131  1.00  0.00           H  
HETATM 4700  H10 OCT A  45      40.405  14.852  22.592  1.00  0.00           H  
HETATM 4701  H11 OCT A  45      40.004  15.037  20.841  1.00  0.00           H  
HETATM 4702  H12 OCT A  45      41.504  17.050  20.677  1.00  0.00           H  
HETATM 4703  H13 OCT A  45      41.742  17.029  22.375  1.00  0.00           H  
HETATM 4704  H14 OCT A  45      39.020  17.299  21.141  1.00  0.00           H  
HETATM 4705  H15 OCT A  45      40.029  18.703  21.487  1.00  0.00           H  
HETATM 4706  H16 OCT A  45      39.844  17.358  23.979  1.00  0.00           H  
HETATM 4707  H17 OCT A  45      38.737  16.413  23.189  1.00  0.00           H  
HETATM 4708  H18 OCT A  45      38.508  18.050  25.498  1.00  0.00           H  
HETATM 4709  H19 OCT A  45      37.258  17.079  24.691  1.00  0.00           H  
HETATM 4710  H1A OCT A  45      35.691  19.107  24.823  1.00  0.00           H  
HETATM 4711  H1B OCT A  45      36.972  19.981  25.486  1.00  0.00           H  
HETATM 4712  H1C OCT A  45      36.894  18.929  27.691  1.00  0.00           H  
HETATM 4713  H1D OCT A  45      36.597  17.405  26.984  1.00  0.00           H  
HETATM 4714  H1E OCT A  45      34.443  19.694  27.216  1.00  0.00           H  
HETATM 4715  H1F OCT A  45      34.732  18.620  28.410  1.00  0.00           H  
HETATM 4716  H1G OCT A  45      34.520  16.910  26.279  1.00  0.00           H  
HETATM 4717  H1H OCT A  45      33.474  18.255  25.678  1.00  0.00           H  
HETATM 4718  H1I OCT A  45      32.450  18.193  27.946  1.00  0.00           H  
HETATM 4719  H1J OCT A  45      33.418  16.761  28.391  1.00  0.00           H  
HETATM 4720  H1K OCT A  45      31.386  15.807  27.969  1.00  0.00           H  
HETATM 4721  H1M OCT A  45      32.224  15.622  26.412  1.00  0.00           H  
HETATM 4722  H1N OCT A  45      30.035  17.585  27.089  1.00  0.00           H  
HETATM 4723  H1O OCT A  45      30.018  16.315  25.845  1.00  0.00           H  
HETATM 4724  H1P OCT A  45      31.038  17.690  25.620  1.00  0.00           H  
HETATM 4725  H1Q OCT A  45      37.507  20.425  23.297  1.00  0.00           H  
HETATM 4726  H1R OCT A  45      38.814  19.840  22.384  1.00  0.00           H  
HETATM 4727  H1S OCT A  45      39.054  20.281  24.100  1.00  0.00           H  
HETATM 4728  H1T OCT A  45      37.327  18.822  21.654  1.00  0.00           H  
HETATM 4729  H1U OCT A  45      36.200  19.177  22.746  1.00  0.00           H  
HETATM 4730  H1V OCT A  45      35.370  16.960  23.039  1.00  0.00           H  
HETATM 4731  H1W OCT A  45      36.758  16.101  22.481  1.00  0.00           H  
HETATM 4732  H1X OCT A  45      34.969  16.238  20.839  1.00  0.00           H  
HETATM 4733  H1Y OCT A  45      36.347  16.865  20.115  1.00  0.00           H  
HETATM 4734  H1Z OCT A  45      35.474  19.064  20.380  1.00  0.00           H  
HETATM 4735  H20 OCT A  45      34.075  18.552  21.411  1.00  0.00           H  
HETATM 4736  H21 OCT A  45      33.686  16.879  19.474  1.00  0.00           H  
HETATM 4737  H22 OCT A  45      34.709  17.970  18.545  1.00  0.00           H  
HETATM 4738  H23 OCT A  45      33.170  19.688  18.373  1.00  0.00           H  
HETATM 4739  H24 OCT A  45      32.203  19.011  19.656  1.00  0.00           H  
HETATM 4740  H25 OCT A  45      31.662  16.995  18.192  1.00  0.00           H  
HETATM 4741  H26 OCT A  45      32.865  17.570  17.059  1.00  0.00           H  
HETATM 4742  H27 OCT A  45      31.211  19.453  16.544  1.00  0.00           H  
HETATM 4743  H28 OCT A  45      30.164  18.818  17.791  1.00  0.00           H  
HETATM 4744  H29 OCT A  45      30.360  17.883  16.443  1.00  0.00           H  
HETATM 4771  C00 OCT A  46      35.116  53.481  45.073  1.00  0.00           C  
HETATM 4772  C01 OCT A  46      33.676  52.974  44.991  1.00  0.00           C  
HETATM 4773  C02 OCT A  46      33.348  51.990  46.036  1.00  0.00           C  
HETATM 4774  C03 OCT A  46      31.909  51.378  45.794  1.00  0.00           C  
HETATM 4775  C04 OCT A  46      31.652  50.265  46.783  1.00  0.00           C  
HETATM 4776  C05 OCT A  46      32.290  49.032  46.270  1.00  0.00           C  
HETATM 4777  C06 OCT A  46      32.021  47.842  47.231  1.00  0.00           C  
HETATM 4778  C07 OCT A  46      32.603  46.678  46.413  1.00  0.00           C  
HETATM 4779  N08 OCT A  46      32.690  45.403  47.174  1.00  0.00           N  
HETATM 4780  C09 OCT A  46      33.134  44.381  46.160  1.00  0.00           C  
HETATM 4781  C0A OCT A  46      34.549  44.539  45.611  1.00  0.00           C  
HETATM 4782  C0B OCT A  46      35.023  43.375  44.675  1.00  0.00           C  
HETATM 4783  C0C OCT A  46      36.504  43.481  44.461  1.00  0.00           C  
HETATM 4784  C0D OCT A  46      36.910  42.756  43.203  1.00  0.00           C  
HETATM 4785  C0E OCT A  46      38.230  43.333  42.717  1.00  0.00           C  
HETATM 4786  C0F OCT A  46      37.940  44.500  41.706  1.00  0.00           C  
HETATM 4787  C0G OCT A  46      39.138  45.457  41.495  1.00  0.00           C  
HETATM 4788  C0H OCT A  46      33.519  45.697  48.365  1.00  0.00           C  
HETATM 4789  C0I OCT A  46      31.487  44.838  47.749  1.00  0.00           C  
HETATM 4790  C0J OCT A  46      30.280  44.689  46.820  1.00  0.00           C  
HETATM 4791  C0K OCT A  46      29.073  44.027  47.542  1.00  0.00           C  
HETATM 4792  C0M OCT A  46      28.760  44.508  48.959  1.00  0.00           C  
HETATM 4793  C0N OCT A  46      27.502  43.812  49.368  1.00  0.00           C  
HETATM 4794  C0O OCT A  46      26.761  44.328  50.612  1.00  0.00           C  
HETATM 4795  C0P OCT A  46      27.631  44.256  51.880  1.00  0.00           C  
HETATM 4796  C0Q OCT A  46      26.629  44.287  53.053  1.00  0.00           C  
HETATM 4797  H0R OCT A  46      35.291  54.022  46.003  1.00  0.00           H  
HETATM 4798  H0S OCT A  46      35.273  54.184  44.255  1.00  0.00           H  
HETATM 4799  H0T OCT A  46      35.769  52.618  44.951  1.00  0.00           H  
HETATM 4800  H0U OCT A  46      33.461  52.506  44.031  1.00  0.00           H  
HETATM 4801  H0V OCT A  46      33.002  53.806  45.194  1.00  0.00           H  
HETATM 4802  H0W OCT A  46      33.365  52.457  47.021  1.00  0.00           H  
HETATM 4803  H0X OCT A  46      34.096  51.200  45.976  1.00  0.00           H  
HETATM 4804  H0Y OCT A  46      32.026  50.924  44.810  1.00  0.00           H  
HETATM 4805  H0Z OCT A  46      31.142  52.150  45.729  1.00  0.00           H  
HETATM 4806  H10 OCT A  46      30.610  50.004  46.965  1.00  0.00           H  
HETATM 4807  H11 OCT A  46      31.966  50.495  47.801  1.00  0.00           H  
HETATM 4808  H12 OCT A  46      33.304  49.138  45.885  1.00  0.00           H  
HETATM 4809  H13 OCT A  46      31.852  48.722  45.322  1.00  0.00           H  
HETATM 4810  H14 OCT A  46      30.946  47.839  47.408  1.00  0.00           H  
HETATM 4811  H15 OCT A  46      32.550  48.001  48.170  1.00  0.00           H  
HETATM 4812  H16 OCT A  46      33.654  46.866  46.191  1.00  0.00           H  
HETATM 4813  H17 OCT A  46      32.077  46.477  45.480  1.00  0.00           H  
HETATM 4814  H18 OCT A  46      32.601  44.431  45.211  1.00  0.00           H  
HETATM 4815  H19 OCT A  46      33.095  43.395  46.624  1.00  0.00           H  
HETATM 4816  H1A OCT A  46      35.269  44.679  46.417  1.00  0.00           H  
HETATM 4817  H1B OCT A  46      34.514  45.457  45.025  1.00  0.00           H  
HETATM 4818  H1C OCT A  46      34.503  43.425  43.718  1.00  0.00           H  
HETATM 4819  H1D OCT A  46      34.746  42.471  45.218  1.00  0.00           H  
HETATM 4820  H1E OCT A  46      37.082  43.072  45.291  1.00  0.00           H  
HETATM 4821  H1F OCT A  46      36.819  44.501  44.243  1.00  0.00           H  
HETATM 4822  H1G OCT A  46      36.165  42.665  42.413  1.00  0.00           H  
HETATM 4823  H1H OCT A  46      37.167  41.743  43.512  1.00  0.00           H  
HETATM 4824  H1I OCT A  46      38.718  42.536  42.157  1.00  0.00           H  
HETATM 4825  H1J OCT A  46      38.872  43.641  43.543  1.00  0.00           H  
HETATM 4826  H1K OCT A  46      37.162  45.092  42.189  1.00  0.00           H  
HETATM 4827  H1M OCT A  46      37.507  44.210  40.749  1.00  0.00           H  
HETATM 4828  H1N OCT A  46      39.533  45.379  40.483  1.00  0.00           H  
HETATM 4829  H1O OCT A  46      39.924  45.141  42.181  1.00  0.00           H  
HETATM 4830  H1P OCT A  46      38.967  46.532  41.567  1.00  0.00           H  
HETATM 4831  H1Q OCT A  46      34.343  46.386  48.180  1.00  0.00           H  
HETATM 4832  H1R OCT A  46      33.853  44.711  48.690  1.00  0.00           H  
HETATM 4833  H1S OCT A  46      32.870  46.099  49.142  1.00  0.00           H  
HETATM 4834  H1T OCT A  46      31.244  45.578  48.512  1.00  0.00           H  
HETATM 4835  H1U OCT A  46      31.813  43.910  48.220  1.00  0.00           H  
HETATM 4836  H1V OCT A  46      30.540  44.215  45.873  1.00  0.00           H  
HETATM 4837  H1W OCT A  46      29.972  45.727  46.694  1.00  0.00           H  
HETATM 4838  H1X OCT A  46      29.209  42.947  47.492  1.00  0.00           H  
HETATM 4839  H1Y OCT A  46      28.163  44.231  46.978  1.00  0.00           H  
HETATM 4840  H1Z OCT A  46      28.633  45.573  49.155  1.00  0.00           H  
HETATM 4841  H20 OCT A  46      29.607  44.133  49.533  1.00  0.00           H  
HETATM 4842  H21 OCT A  46      27.655  42.745  49.532  1.00  0.00           H  
HETATM 4843  H22 OCT A  46      26.791  43.978  48.559  1.00  0.00           H  
HETATM 4844  H23 OCT A  46      25.863  43.709  50.617  1.00  0.00           H  
HETATM 4845  H24 OCT A  46      26.391  45.323  50.366  1.00  0.00           H  
HETATM 4846  H25 OCT A  46      28.213  45.137  51.606  1.00  0.00           H  
HETATM 4847  H26 OCT A  46      28.370  43.456  51.909  1.00  0.00           H  
HETATM 4848  H27 OCT A  46      27.074  44.128  54.035  1.00  0.00           H  
HETATM 4849  H28 OCT A  46      25.994  43.411  52.927  1.00  0.00           H  
HETATM 4850  H29 OCT A  46      26.108  45.217  53.280  1.00  0.00           H  
HETATM 4877  C00 OCT A  47      40.180  31.576  -6.147  1.00  0.00           C  
HETATM 4878  C01 OCT A  47      40.802  31.584  -4.754  1.00  0.00           C  
HETATM 4879  C02 OCT A  47      39.916  31.953  -3.599  1.00  0.00           C  
HETATM 4880  C03 OCT A  47      40.609  31.894  -2.240  1.00  0.00           C  
HETATM 4881  C04 OCT A  47      39.908  32.717  -1.187  1.00  0.00           C  
HETATM 4882  C05 OCT A  47      40.819  32.839   0.119  1.00  0.00           C  
HETATM 4883  C06 OCT A  47      40.392  33.921   1.195  1.00  0.00           C  
HETATM 4884  C07 OCT A  47      41.343  34.117   2.399  1.00  0.00           C  
HETATM 4885  N08 OCT A  47      41.130  35.311   3.255  1.00  0.00           N  
HETATM 4886  C09 OCT A  47      42.091  35.110   4.288  1.00  0.00           C  
HETATM 4887  C0A OCT A  47      43.551  35.119   3.873  1.00  0.00           C  
HETATM 4888  C0B OCT A  47      44.379  34.134   4.696  1.00  0.00           C  
HETATM 4889  C0C OCT A  47      45.819  34.345   4.213  1.00  0.00           C  
HETATM 4890  C0D OCT A  47      46.852  33.553   4.976  1.00  0.00           C  
HETATM 4891  C0E OCT A  47      47.081  32.130   4.507  1.00  0.00           C  
HETATM 4892  C0F OCT A  47      47.867  31.134   5.378  1.00  0.00           C  
HETATM 4893  C0G OCT A  47      49.287  31.115   4.892  1.00  0.00           C  
HETATM 4894  C0H OCT A  47      41.488  36.517   2.445  1.00  0.00           C  
HETATM 4895  C0I OCT A  47      39.685  35.350   3.748  1.00  0.00           C  
HETATM 4896  C0J OCT A  47      39.432  34.310   4.748  1.00  0.00           C  
HETATM 4897  C0K OCT A  47      37.963  34.202   5.054  1.00  0.00           C  
HETATM 4898  C0M OCT A  47      37.248  33.254   4.155  1.00  0.00           C  
HETATM 4899  C0N OCT A  47      35.720  33.226   4.325  1.00  0.00           C  
HETATM 4900  C0O OCT A  47      35.136  32.560   3.052  1.00  0.00           C  
HETATM 4901  C0P OCT A  47      33.650  32.665   2.795  1.00  0.00           C  
HETATM 4902  C0Q OCT A  47      33.050  31.516   2.026  1.00  0.00           C  
HETATM 4903  H0R OCT A  47      40.866  31.412  -6.978  1.00  0.00           H  
HETATM 4904  H0S OCT A  47      39.699  32.495  -6.482  1.00  0.00           H  
HETATM 4905  H0T OCT A  47      39.400  30.815  -6.108  1.00  0.00           H  
HETATM 4906  H0U OCT A  47      41.704  32.191  -4.676  1.00  0.00           H  
HETATM 4907  H0V OCT A  47      41.221  30.590  -4.596  1.00  0.00           H  
HETATM 4908  H0W OCT A  47      39.064  31.274  -3.568  1.00  0.00           H  
HETATM 4909  H0X OCT A  47      39.395  32.901  -3.730  1.00  0.00           H  
HETATM 4910  H0Y OCT A  47      41.572  32.376  -2.411  1.00  0.00           H  
HETATM 4911  H0Z OCT A  47      40.954  30.904  -1.939  1.00  0.00           H  
HETATM 4912  H10 OCT A  47      38.865  32.500  -0.956  1.00  0.00           H  
HETATM 4913  H11 OCT A  47      39.856  33.744  -1.547  1.00  0.00           H  
HETATM 4914  H12 OCT A  47      41.846  33.048  -0.180  1.00  0.00           H  
HETATM 4915  H13 OCT A  47      40.848  31.854   0.584  1.00  0.00           H  
HETATM 4916  H14 OCT A  47      39.367  33.754   1.525  1.00  0.00           H  
HETATM 4917  H15 OCT A  47      40.465  34.857   0.641  1.00  0.00           H  
HETATM 4918  H16 OCT A  47      42.383  33.981   2.101  1.00  0.00           H  
HETATM 4919  H17 OCT A  47      41.113  33.234   2.996  1.00  0.00           H  
HETATM 4920  H18 OCT A  47      41.851  34.146   4.736  1.00  0.00           H  
HETATM 4921  H19 OCT A  47      41.931  35.866   5.057  1.00  0.00           H  
HETATM 4922  H1A OCT A  47      43.900  36.136   4.051  1.00  0.00           H  
HETATM 4923  H1B OCT A  47      43.675  35.023   2.794  1.00  0.00           H  
HETATM 4924  H1C OCT A  47      43.969  33.131   4.584  1.00  0.00           H  
HETATM 4925  H1D OCT A  47      44.359  34.371   5.760  1.00  0.00           H  
HETATM 4926  H1E OCT A  47      46.067  35.405   4.178  1.00  0.00           H  
HETATM 4927  H1F OCT A  47      45.876  34.095   3.153  1.00  0.00           H  
HETATM 4928  H1G OCT A  47      46.661  33.514   6.049  1.00  0.00           H  
HETATM 4929  H1H OCT A  47      47.782  34.120   4.926  1.00  0.00           H  
HETATM 4930  H1I OCT A  47      47.421  32.021   3.477  1.00  0.00           H  
HETATM 4931  H1J OCT A  47      46.091  31.678   4.440  1.00  0.00           H  
HETATM 4932  H1K OCT A  47      47.367  30.166   5.421  1.00  0.00           H  
HETATM 4933  H1M OCT A  47      47.937  31.482   6.409  1.00  0.00           H  
HETATM 4934  H1N OCT A  47      50.006  31.275   5.695  1.00  0.00           H  
HETATM 4935  H1O OCT A  47      49.464  31.885   4.141  1.00  0.00           H  
HETATM 4936  H1P OCT A  47      49.378  30.153   4.389  1.00  0.00           H  
HETATM 4937  H1Q OCT A  47      41.466  37.350   3.147  1.00  0.00           H  
HETATM 4938  H1R OCT A  47      40.772  36.595   1.627  1.00  0.00           H  
HETATM 4939  H1S OCT A  47      42.508  36.479   2.063  1.00  0.00           H  
HETATM 4940  H1T OCT A  47      39.072  35.288   2.849  1.00  0.00           H  
HETATM 4941  H1U OCT A  47      39.450  36.323   4.179  1.00  0.00           H  
HETATM 4942  H1V OCT A  47      39.985  34.479   5.672  1.00  0.00           H  
HETATM 4943  H1W OCT A  47      39.743  33.317   4.422  1.00  0.00           H  
HETATM 4944  H1X OCT A  47      37.531  35.203   5.080  1.00  0.00           H  
HETATM 4945  H1Y OCT A  47      37.813  33.834   6.069  1.00  0.00           H  
HETATM 4946  H1Z OCT A  47      37.744  32.287   4.238  1.00  0.00           H  
HETATM 4947  H20 OCT A  47      37.510  33.545   3.139  1.00  0.00           H  
HETATM 4948  H21 OCT A  47      35.410  34.271   4.356  1.00  0.00           H  
HETATM 4949  H22 OCT A  47      35.388  32.721   5.232  1.00  0.00           H  
HETATM 4950  H23 OCT A  47      35.492  31.533   2.973  1.00  0.00           H  
HETATM 4951  H24 OCT A  47      35.679  33.049   2.243  1.00  0.00           H  
HETATM 4952  H25 OCT A  47      33.383  33.559   2.233  1.00  0.00           H  
HETATM 4953  H26 OCT A  47      33.103  32.747   3.734  1.00  0.00           H  
HETATM 4954  H27 OCT A  47      33.416  31.427   1.004  1.00  0.00           H  
HETATM 4955  H28 OCT A  47      31.985  31.724   1.933  1.00  0.00           H  
HETATM 4956  H29 OCT A  47      33.208  30.595   2.589  1.00  0.00           H  
HETATM 4983  C00 OCT A  48       2.142   3.958  51.841  1.00  0.00           C  
HETATM 4984  C01 OCT A  48       3.570   4.476  51.922  1.00  0.00           C  
HETATM 4985  C02 OCT A  48       3.487   6.015  52.182  1.00  0.00           C  
HETATM 4986  C03 OCT A  48       4.876   6.628  52.478  1.00  0.00           C  
HETATM 4987  C04 OCT A  48       4.971   8.168  52.571  1.00  0.00           C  
HETATM 4988  C05 OCT A  48       6.367   8.758  52.180  1.00  0.00           C  
HETATM 4989  C06 OCT A  48       6.564  10.250  52.383  1.00  0.00           C  
HETATM 4990  C07 OCT A  48       8.052  10.674  52.175  1.00  0.00           C  
HETATM 4991  N08 OCT A  48       8.200  12.155  52.195  1.00  0.00           N  
HETATM 4992  C09 OCT A  48       9.567  12.466  51.715  1.00  0.00           C  
HETATM 4993  C0A OCT A  48       9.988  13.878  51.654  1.00  0.00           C  
HETATM 4994  C0B OCT A  48      11.358  14.009  50.897  1.00  0.00           C  
HETATM 4995  C0C OCT A  48      11.560  15.574  50.716  1.00  0.00           C  
HETATM 4996  C0D OCT A  48      12.706  16.017  49.860  1.00  0.00           C  
HETATM 4997  C0E OCT A  48      12.891  17.458  49.590  1.00  0.00           C  
HETATM 4998  C0F OCT A  48      14.237  17.728  48.930  1.00  0.00           C  
HETATM 4999  C0G OCT A  48      14.563  19.241  48.787  1.00  0.00           C  
HETATM 5000  C0H OCT A  48       7.211  12.818  51.430  1.00  0.00           C  
HETATM 5001  C0I OCT A  48       7.787  12.750  53.508  1.00  0.00           C  
HETATM 5002  C0J OCT A  48       8.617  12.209  54.672  1.00  0.00           C  
HETATM 5003  C0K OCT A  48       7.981  12.742  55.929  1.00  0.00           C  
HETATM 5004  C0M OCT A  48       8.526  11.948  57.170  1.00  0.00           C  
HETATM 5005  C0N OCT A  48       7.972  12.660  58.404  1.00  0.00           C  
HETATM 5006  C0O OCT A  48       8.034  11.806  59.669  1.00  0.00           C  
HETATM 5007  C0P OCT A  48       7.422  12.479  60.892  1.00  0.00           C  
HETATM 5008  C0Q OCT A  48       7.868  13.941  61.002  1.00  0.00           C  
HETATM 5009  H0R OCT A  48       1.671   4.306  50.922  1.00  0.00           H  
HETATM 5010  H0S OCT A  48       1.608   4.346  52.708  1.00  0.00           H  
HETATM 5011  H0T OCT A  48       2.220   2.872  51.774  1.00  0.00           H  
HETATM 5012  H0U OCT A  48       4.084   4.362  50.967  1.00  0.00           H  
HETATM 5013  H0V OCT A  48       4.137   3.878  52.635  1.00  0.00           H  
HETATM 5014  H0W OCT A  48       2.774   6.358  52.932  1.00  0.00           H  
HETATM 5015  H0X OCT A  48       3.178   6.529  51.272  1.00  0.00           H  
HETATM 5016  H0Y OCT A  48       5.482   6.284  51.640  1.00  0.00           H  
HETATM 5017  H0Z OCT A  48       5.286   6.180  53.384  1.00  0.00           H  
HETATM 5018  H10 OCT A  48       4.638   8.573  53.526  1.00  0.00           H  
HETATM 5019  H11 OCT A  48       4.247   8.597  51.878  1.00  0.00           H  
HETATM 5020  H12 OCT A  48       6.463   8.672  51.098  1.00  0.00           H  
HETATM 5021  H13 OCT A  48       7.176   8.169  52.611  1.00  0.00           H  
HETATM 5022  H14 OCT A  48       6.354  10.410  53.440  1.00  0.00           H  
HETATM 5023  H15 OCT A  48       5.889  10.881  51.805  1.00  0.00           H  
HETATM 5024  H16 OCT A  48       8.322  10.293  51.191  1.00  0.00           H  
HETATM 5025  H17 OCT A  48       8.776  10.224  52.856  1.00  0.00           H  
HETATM 5026  H18 OCT A  48       9.719  12.027  50.729  1.00  0.00           H  
HETATM 5027  H19 OCT A  48      10.196  11.896  52.400  1.00  0.00           H  
HETATM 5028  H1A OCT A  48      10.065  14.245  52.678  1.00  0.00           H  
HETATM 5029  H1B OCT A  48       9.277  14.592  51.239  1.00  0.00           H  
HETATM 5030  H1C OCT A  48      11.424  13.592  49.892  1.00  0.00           H  
HETATM 5031  H1D OCT A  48      12.152  13.518  51.460  1.00  0.00           H  
HETATM 5032  H1E OCT A  48      11.732  16.009  51.700  1.00  0.00           H  
HETATM 5033  H1F OCT A  48      10.637  16.013  50.337  1.00  0.00           H  
HETATM 5034  H1G OCT A  48      12.643  15.424  48.948  1.00  0.00           H  
HETATM 5035  H1H OCT A  48      13.564  15.687  50.445  1.00  0.00           H  
HETATM 5036  H1I OCT A  48      12.837  18.065  50.494  1.00  0.00           H  
HETATM 5037  H1J OCT A  48      12.092  17.938  49.025  1.00  0.00           H  
HETATM 5038  H1K OCT A  48      14.145  17.294  47.934  1.00  0.00           H  
HETATM 5039  H1M OCT A  48      14.929  17.264  49.632  1.00  0.00           H  
HETATM 5040  H1N OCT A  48      15.172  19.476  49.660  1.00  0.00           H  
HETATM 5041  H1O OCT A  48      13.656  19.840  48.872  1.00  0.00           H  
HETATM 5042  H1P OCT A  48      15.088  19.578  47.894  1.00  0.00           H  
HETATM 5043  H1Q OCT A  48       6.194  12.771  51.819  1.00  0.00           H  
HETATM 5044  H1R OCT A  48       7.214  12.452  50.403  1.00  0.00           H  
HETATM 5045  H1S OCT A  48       7.447  13.873  51.292  1.00  0.00           H  
HETATM 5046  H1T OCT A  48       6.758  12.424  53.659  1.00  0.00           H  
HETATM 5047  H1U OCT A  48       7.846  13.835  53.422  1.00  0.00           H  
HETATM 5048  H1V OCT A  48       9.624  12.590  54.508  1.00  0.00           H  
HETATM 5049  H1W OCT A  48       8.629  11.123  54.773  1.00  0.00           H  
HETATM 5050  H1X OCT A  48       6.923  12.687  55.671  1.00  0.00           H  
HETATM 5051  H1Y OCT A  48       8.290  13.787  55.888  1.00  0.00           H  
HETATM 5052  H1Z OCT A  48       9.616  11.960  57.180  1.00  0.00           H  
HETATM 5053  H20 OCT A  48       8.163  10.922  57.101  1.00  0.00           H  
HETATM 5054  H21 OCT A  48       6.952  13.034  58.319  1.00  0.00           H  
HETATM 5055  H22 OCT A  48       8.536  13.588  58.503  1.00  0.00           H  
HETATM 5056  H23 OCT A  48       9.090  11.605  59.848  1.00  0.00           H  
HETATM 5057  H24 OCT A  48       7.591  10.819  59.538  1.00  0.00           H  
HETATM 5058  H25 OCT A  48       7.738  11.930  61.778  1.00  0.00           H  
HETATM 5059  H26 OCT A  48       6.338  12.548  60.793  1.00  0.00           H  
HETATM 5060  H27 OCT A  48       7.485  14.641  60.259  1.00  0.00           H  
HETATM 5061  H28 OCT A  48       8.955  13.909  61.079  1.00  0.00           H  
HETATM 5062  H29 OCT A  48       7.531  14.431  61.915  1.00  0.00           H  
HETATM 5089  C00 OCT A  49      10.778  27.424  48.807  1.00  0.00           C  
HETATM 5090  C01 OCT A  49      10.728  28.924  48.976  1.00  0.00           C  
HETATM 5091  C02 OCT A  49      11.958  29.580  49.655  1.00  0.00           C  
HETATM 5092  C03 OCT A  49      11.689  29.638  51.176  1.00  0.00           C  
HETATM 5093  C04 OCT A  49      12.903  29.114  51.993  1.00  0.00           C  
HETATM 5094  C05 OCT A  49      12.851  28.910  53.464  1.00  0.00           C  
HETATM 5095  C06 OCT A  49      13.036  27.396  53.649  1.00  0.00           C  
HETATM 5096  C07 OCT A  49      12.674  26.977  55.044  1.00  0.00           C  
HETATM 5097  N08 OCT A  49      12.742  25.513  55.267  1.00  0.00           N  
HETATM 5098  C09 OCT A  49      12.582  25.370  56.689  1.00  0.00           C  
HETATM 5099  C0A OCT A  49      12.968  24.045  57.341  1.00  0.00           C  
HETATM 5100  C0B OCT A  49      12.966  24.031  58.808  1.00  0.00           C  
HETATM 5101  C0C OCT A  49      11.710  24.302  59.517  1.00  0.00           C  
HETATM 5102  C0D OCT A  49      11.555  25.849  59.733  1.00  0.00           C  
HETATM 5103  C0E OCT A  49      10.440  26.083  60.801  1.00  0.00           C  
HETATM 5104  C0F OCT A  49      10.922  25.872  62.212  1.00  0.00           C  
HETATM 5105  C0G OCT A  49      10.001  26.289  63.329  1.00  0.00           C  
HETATM 5106  C0H OCT A  49      11.855  24.613  54.456  1.00  0.00           C  
HETATM 5107  C0I OCT A  49      14.033  25.040  54.773  1.00  0.00           C  
HETATM 5108  C0J OCT A  49      15.337  25.635  55.462  1.00  0.00           C  
HETATM 5109  C0K OCT A  49      16.594  24.941  54.918  1.00  0.00           C  
HETATM 5110  C0M OCT A  49      16.713  23.464  55.521  1.00  0.00           C  
HETATM 5111  C0N OCT A  49      18.163  23.112  55.453  1.00  0.00           C  
HETATM 5112  C0O OCT A  49      18.430  21.840  56.298  1.00  0.00           C  
HETATM 5113  C0P OCT A  49      18.315  22.165  57.797  1.00  0.00           C  
HETATM 5114  C0Q OCT A  49      18.700  21.068  58.787  1.00  0.00           C  
HETATM 5115  H0R OCT A  49      10.086  27.081  48.038  1.00  0.00           H  
HETATM 5116  H0S OCT A  49      10.592  26.742  49.636  1.00  0.00           H  
HETATM 5117  H0T OCT A  49      11.726  27.320  48.279  1.00  0.00           H  
HETATM 5118  H0U OCT A  49       9.887  29.232  49.598  1.00  0.00           H  
HETATM 5119  H0V OCT A  49      10.645  29.347  47.975  1.00  0.00           H  
HETATM 5120  H0W OCT A  49      12.194  30.547  49.211  1.00  0.00           H  
HETATM 5121  H0X OCT A  49      12.887  29.079  49.384  1.00  0.00           H  
HETATM 5122  H0Y OCT A  49      10.884  28.943  51.414  1.00  0.00           H  
HETATM 5123  H0Z OCT A  49      11.390  30.554  51.685  1.00  0.00           H  
HETATM 5124  H10 OCT A  49      13.781  29.710  51.744  1.00  0.00           H  
HETATM 5125  H11 OCT A  49      12.975  28.118  51.557  1.00  0.00           H  
HETATM 5126  H12 OCT A  49      11.945  29.302  53.928  1.00  0.00           H  
HETATM 5127  H13 OCT A  49      13.742  29.323  53.938  1.00  0.00           H  
HETATM 5128  H14 OCT A  49      14.086  27.124  53.544  1.00  0.00           H  
HETATM 5129  H15 OCT A  49      12.489  26.776  52.938  1.00  0.00           H  
HETATM 5130  H16 OCT A  49      11.632  27.238  55.229  1.00  0.00           H  
HETATM 5131  H17 OCT A  49      13.258  27.542  55.771  1.00  0.00           H  
HETATM 5132  H18 OCT A  49      11.580  25.716  56.943  1.00  0.00           H  
HETATM 5133  H19 OCT A  49      13.202  26.112  57.192  1.00  0.00           H  
HETATM 5134  H1A OCT A  49      13.887  23.596  56.964  1.00  0.00           H  
HETATM 5135  H1B OCT A  49      12.303  23.257  56.989  1.00  0.00           H  
HETATM 5136  H1C OCT A  49      13.763  24.606  59.279  1.00  0.00           H  
HETATM 5137  H1D OCT A  49      13.175  23.010  59.127  1.00  0.00           H  
HETATM 5138  H1E OCT A  49      11.841  23.828  60.490  1.00  0.00           H  
HETATM 5139  H1F OCT A  49      10.816  23.729  59.271  1.00  0.00           H  
HETATM 5140  H1G OCT A  49      11.241  26.287  58.786  1.00  0.00           H  
HETATM 5141  H1H OCT A  49      12.522  26.132  60.150  1.00  0.00           H  
HETATM 5142  H1I OCT A  49       9.651  25.344  60.662  1.00  0.00           H  
HETATM 5143  H1J OCT A  49      10.178  27.136  60.700  1.00  0.00           H  
HETATM 5144  H1K OCT A  49      11.722  26.585  62.407  1.00  0.00           H  
HETATM 5145  H1M OCT A  49      11.268  24.843  62.305  1.00  0.00           H  
HETATM 5146  H1N OCT A  49       9.814  27.360  63.249  1.00  0.00           H  
HETATM 5147  H1O OCT A  49      10.426  26.140  64.322  1.00  0.00           H  
HETATM 5148  H1P OCT A  49       9.074  25.728  63.216  1.00  0.00           H  
HETATM 5149  H1Q OCT A  49      12.105  24.713  53.399  1.00  0.00           H  
HETATM 5150  H1R OCT A  49      10.804  24.873  54.580  1.00  0.00           H  
HETATM 5151  H1S OCT A  49      11.864  23.555  54.719  1.00  0.00           H  
HETATM 5152  H1T OCT A  49      14.078  25.070  53.685  1.00  0.00           H  
HETATM 5153  H1U OCT A  49      14.143  23.971  54.957  1.00  0.00           H  
HETATM 5154  H1V OCT A  49      15.324  25.562  56.549  1.00  0.00           H  
HETATM 5155  H1W OCT A  49      15.435  26.715  55.350  1.00  0.00           H  
HETATM 5156  H1X OCT A  49      17.460  25.521  55.239  1.00  0.00           H  
HETATM 5157  H1Y OCT A  49      16.713  24.905  53.835  1.00  0.00           H  
HETATM 5158  H1Z OCT A  49      16.043  22.791  54.988  1.00  0.00           H  
HETATM 5159  H20 OCT A  49      16.250  23.452  56.508  1.00  0.00           H  
HETATM 5160  H21 OCT A  49      18.781  23.957  55.754  1.00  0.00           H  
HETATM 5161  H22 OCT A  49      18.306  22.942  54.386  1.00  0.00           H  
HETATM 5162  H23 OCT A  49      19.429  21.428  56.153  1.00  0.00           H  
HETATM 5163  H24 OCT A  49      17.713  21.045  56.092  1.00  0.00           H  
HETATM 5164  H25 OCT A  49      17.414  22.737  58.020  1.00  0.00           H  
HETATM 5165  H26 OCT A  49      19.103  22.907  57.921  1.00  0.00           H  
HETATM 5166  H27 OCT A  49      19.773  20.888  58.732  1.00  0.00           H  
HETATM 5167  H28 OCT A  49      18.178  20.134  58.578  1.00  0.00           H  
HETATM 5168  H29 OCT A  49      18.489  21.410  59.800  1.00  0.00           H  
HETATM 5195  C00 OCT A  50      31.897  23.818  16.122  1.00  0.00           C  
HETATM 5196  C01 OCT A  50      31.597  23.812  17.589  1.00  0.00           C  
HETATM 5197  C02 OCT A  50      30.810  22.626  17.892  1.00  0.00           C  
HETATM 5198  C03 OCT A  50      30.540  22.534  19.457  1.00  0.00           C  
HETATM 5199  C04 OCT A  50      30.013  21.174  19.695  1.00  0.00           C  
HETATM 5200  C05 OCT A  50      28.579  20.945  19.152  1.00  0.00           C  
HETATM 5201  C06 OCT A  50      27.847  19.952  20.008  1.00  0.00           C  
HETATM 5202  C07 OCT A  50      26.507  19.476  19.448  1.00  0.00           C  
HETATM 5203  N08 OCT A  50      25.608  18.822  20.472  1.00  0.00           N  
HETATM 5204  C09 OCT A  50      24.392  18.323  19.794  1.00  0.00           C  
HETATM 5205  C0A OCT A  50      23.479  17.583  20.827  1.00  0.00           C  
HETATM 5206  C0B OCT A  50      22.136  17.165  20.199  1.00  0.00           C  
HETATM 5207  C0C OCT A  50      21.170  16.381  21.151  1.00  0.00           C  
HETATM 5208  C0D OCT A  50      21.419  14.893  20.993  1.00  0.00           C  
HETATM 5209  C0E OCT A  50      21.055  14.013  22.138  1.00  0.00           C  
HETATM 5210  C0F OCT A  50      21.619  12.576  21.863  1.00  0.00           C  
HETATM 5211  C0G OCT A  50      21.519  11.735  23.135  1.00  0.00           C  
HETATM 5212  C0H OCT A  50      26.250  17.721  21.184  1.00  0.00           C  
HETATM 5213  C0I OCT A  50      25.323  19.839  21.526  1.00  0.00           C  
HETATM 5214  C0J OCT A  50      24.588  21.084  21.075  1.00  0.00           C  
HETATM 5215  C0K OCT A  50      24.449  22.157  22.178  1.00  0.00           C  
HETATM 5216  C0M OCT A  50      23.779  23.459  21.715  1.00  0.00           C  
HETATM 5217  C0N OCT A  50      24.551  24.275  20.669  1.00  0.00           C  
HETATM 5218  C0O OCT A  50      24.032  25.772  20.610  1.00  0.00           C  
HETATM 5219  C0P OCT A  50      24.871  26.586  19.600  1.00  0.00           C  
HETATM 5220  C0Q OCT A  50      24.438  28.042  19.538  1.00  0.00           C  
HETATM 5221  H0R OCT A  50      30.982  24.022  15.566  1.00  0.00           H  
HETATM 5222  H0S OCT A  50      32.171  22.803  15.836  1.00  0.00           H  
HETATM 5223  H0T OCT A  50      32.693  24.516  15.861  1.00  0.00           H  
HETATM 5224  H0U OCT A  50      31.119  24.764  17.820  1.00  0.00           H  
HETATM 5225  H0V OCT A  50      32.538  23.666  18.119  1.00  0.00           H  
HETATM 5226  H0W OCT A  50      31.423  21.771  17.604  1.00  0.00           H  
HETATM 5227  H0X OCT A  50      29.854  22.787  17.394  1.00  0.00           H  
HETATM 5228  H0Y OCT A  50      29.676  23.126  19.760  1.00  0.00           H  
HETATM 5229  H0Z OCT A  50      31.451  22.737  20.020  1.00  0.00           H  
HETATM 5230  H10 OCT A  50      30.089  21.087  20.779  1.00  0.00           H  
HETATM 5231  H11 OCT A  50      30.650  20.399  19.269  1.00  0.00           H  
HETATM 5232  H12 OCT A  50      28.589  20.820  18.069  1.00  0.00           H  
HETATM 5233  H13 OCT A  50      27.991  21.863  19.145  1.00  0.00           H  
HETATM 5234  H14 OCT A  50      27.903  20.404  20.999  1.00  0.00           H  
HETATM 5235  H15 OCT A  50      28.534  19.119  20.153  1.00  0.00           H  
HETATM 5236  H16 OCT A  50      26.838  18.822  18.642  1.00  0.00           H  
HETATM 5237  H17 OCT A  50      25.950  20.341  19.088  1.00  0.00           H  
HETATM 5238  H18 OCT A  50      24.714  17.645  19.004  1.00  0.00           H  
HETATM 5239  H19 OCT A  50      23.846  19.168  19.372  1.00  0.00           H  
HETATM 5240  H1A OCT A  50      23.256  18.210  21.691  1.00  0.00           H  
HETATM 5241  H1B OCT A  50      23.920  16.689  21.269  1.00  0.00           H  
HETATM 5242  H1C OCT A  50      22.374  16.576  19.314  1.00  0.00           H  
HETATM 5243  H1D OCT A  50      21.569  17.962  19.719  1.00  0.00           H  
HETATM 5244  H1E OCT A  50      20.115  16.611  21.005  1.00  0.00           H  
HETATM 5245  H1F OCT A  50      21.394  16.690  22.172  1.00  0.00           H  
HETATM 5246  H1G OCT A  50      22.470  14.734  20.752  1.00  0.00           H  
HETATM 5247  H1H OCT A  50      20.905  14.509  20.112  1.00  0.00           H  
HETATM 5248  H1I OCT A  50      19.983  14.023  22.336  1.00  0.00           H  
HETATM 5249  H1J OCT A  50      21.443  14.428  23.068  1.00  0.00           H  
HETATM 5250  H1K OCT A  50      22.651  12.694  21.533  1.00  0.00           H  
HETATM 5251  H1M OCT A  50      21.125  12.098  21.017  1.00  0.00           H  
HETATM 5252  H1N OCT A  50      22.464  11.682  23.676  1.00  0.00           H  
HETATM 5253  H1O OCT A  50      21.419  10.706  22.790  1.00  0.00           H  
HETATM 5254  H1P OCT A  50      20.655  11.937  23.769  1.00  0.00           H  
HETATM 5255  H1Q OCT A  50      26.696  16.999  20.500  1.00  0.00           H  
HETATM 5256  H1R OCT A  50      25.483  17.280  21.820  1.00  0.00           H  
HETATM 5257  H1S OCT A  50      27.103  18.137  21.721  1.00  0.00           H  
HETATM 5258  H1T OCT A  50      26.257  20.069  22.040  1.00  0.00           H  
HETATM 5259  H1U OCT A  50      24.801  19.425  22.389  1.00  0.00           H  
HETATM 5260  H1V OCT A  50      23.564  20.862  20.775  1.00  0.00           H  
HETATM 5261  H1W OCT A  50      25.017  21.593  20.212  1.00  0.00           H  
HETATM 5262  H1X OCT A  50      25.395  22.511  22.587  1.00  0.00           H  
HETATM 5263  H1Y OCT A  50      23.870  21.638  22.941  1.00  0.00           H  
HETATM 5264  H1Z OCT A  50      23.588  24.089  22.584  1.00  0.00           H  
HETATM 5265  H20 OCT A  50      22.811  23.243  21.262  1.00  0.00           H  
HETATM 5266  H21 OCT A  50      24.436  23.832  19.680  1.00  0.00           H  
HETATM 5267  H22 OCT A  50      25.580  24.294  21.026  1.00  0.00           H  
HETATM 5268  H23 OCT A  50      24.028  26.180  21.621  1.00  0.00           H  
HETATM 5269  H24 OCT A  50      22.956  25.753  20.434  1.00  0.00           H  
HETATM 5270  H25 OCT A  50      24.724  26.343  18.548  1.00  0.00           H  
HETATM 5271  H26 OCT A  50      25.915  26.357  19.814  1.00  0.00           H  
HETATM 5272  H27 OCT A  50      23.379  27.942  19.298  1.00  0.00           H  
HETATM 5273  H28 OCT A  50      24.859  28.664  18.748  1.00  0.00           H  
HETATM 5274  H29 OCT A  50      24.549  28.592  20.472  1.00  0.00           H  
HETATM 5301  C00 OCT A  51      20.651  58.576  35.185  1.00  0.00           C  
HETATM 5302  C01 OCT A  51      20.987  58.821  33.719  1.00  0.00           C  
HETATM 5303  C02 OCT A  51      21.414  57.532  32.986  1.00  0.00           C  
HETATM 5304  C03 OCT A  51      21.182  57.653  31.500  1.00  0.00           C  
HETATM 5305  C04 OCT A  51      21.509  56.323  30.795  1.00  0.00           C  
HETATM 5306  C05 OCT A  51      20.901  56.263  29.433  1.00  0.00           C  
HETATM 5307  C06 OCT A  51      21.472  55.031  28.648  1.00  0.00           C  
HETATM 5308  C07 OCT A  51      20.635  54.880  27.282  1.00  0.00           C  
HETATM 5309  N08 OCT A  51      21.077  53.708  26.432  1.00  0.00           N  
HETATM 5310  C09 OCT A  51      20.151  53.814  25.218  1.00  0.00           C  
HETATM 5311  C0A OCT A  51      20.362  54.936  24.200  1.00  0.00           C  
HETATM 5312  C0B OCT A  51      19.333  54.658  23.085  1.00  0.00           C  
HETATM 5313  C0C OCT A  51      19.261  55.817  22.035  1.00  0.00           C  
HETATM 5314  C0D OCT A  51      20.413  55.788  21.003  1.00  0.00           C  
HETATM 5315  C0E OCT A  51      19.882  56.588  19.774  1.00  0.00           C  
HETATM 5316  C0F OCT A  51      20.975  56.818  18.725  1.00  0.00           C  
HETATM 5317  C0G OCT A  51      21.013  58.218  18.155  1.00  0.00           C  
HETATM 5318  C0H OCT A  51      22.517  53.814  26.038  1.00  0.00           C  
HETATM 5319  C0I OCT A  51      21.055  52.432  27.243  1.00  0.00           C  
HETATM 5320  C0J OCT A  51      19.696  52.025  27.679  1.00  0.00           C  
HETATM 5321  C0K OCT A  51      19.564  50.694  28.381  1.00  0.00           C  
HETATM 5322  C0M OCT A  51      18.076  50.206  28.373  1.00  0.00           C  
HETATM 5323  C0N OCT A  51      17.741  49.253  27.220  1.00  0.00           C  
HETATM 5324  C0O OCT A  51      16.458  48.521  27.340  1.00  0.00           C  
HETATM 5325  C0P OCT A  51      16.272  47.857  25.989  1.00  0.00           C  
HETATM 5326  C0Q OCT A  51      15.805  48.863  24.849  1.00  0.00           C  
HETATM 5327  H0R OCT A  51      20.097  59.449  35.529  1.00  0.00           H  
HETATM 5328  H0S OCT A  51      21.552  58.338  35.750  1.00  0.00           H  
HETATM 5329  H0T OCT A  51      19.991  57.722  35.332  1.00  0.00           H  
HETATM 5330  H0U OCT A  51      21.755  59.593  33.661  1.00  0.00           H  
HETATM 5331  H0V OCT A  51      20.083  59.036  33.149  1.00  0.00           H  
HETATM 5332  H0W OCT A  51      20.991  56.629  33.426  1.00  0.00           H  
HETATM 5333  H0X OCT A  51      22.493  57.517  33.140  1.00  0.00           H  
HETATM 5334  H0Y OCT A  51      21.691  58.505  31.049  1.00  0.00           H  
HETATM 5335  H0Z OCT A  51      20.125  57.842  31.313  1.00  0.00           H  
HETATM 5336  H10 OCT A  51      20.986  55.584  31.402  1.00  0.00           H  
HETATM 5337  H11 OCT A  51      22.593  56.213  30.785  1.00  0.00           H  
HETATM 5338  H12 OCT A  51      21.170  57.186  28.920  1.00  0.00           H  
HETATM 5339  H13 OCT A  51      19.831  56.136  29.596  1.00  0.00           H  
HETATM 5340  H14 OCT A  51      21.227  54.134  29.217  1.00  0.00           H  
HETATM 5341  H15 OCT A  51      22.542  55.006  28.443  1.00  0.00           H  
HETATM 5342  H16 OCT A  51      20.835  55.797  26.727  1.00  0.00           H  
HETATM 5343  H17 OCT A  51      19.578  54.746  27.512  1.00  0.00           H  
HETATM 5344  H18 OCT A  51      19.135  53.886  25.607  1.00  0.00           H  
HETATM 5345  H19 OCT A  51      20.211  52.849  24.716  1.00  0.00           H  
HETATM 5346  H1A OCT A  51      21.403  55.110  23.927  1.00  0.00           H  
HETATM 5347  H1B OCT A  51      20.083  55.797  24.807  1.00  0.00           H  
HETATM 5348  H1C OCT A  51      18.356  54.467  23.528  1.00  0.00           H  
HETATM 5349  H1D OCT A  51      19.637  53.725  22.610  1.00  0.00           H  
HETATM 5350  H1E OCT A  51      19.087  56.833  22.389  1.00  0.00           H  
HETATM 5351  H1F OCT A  51      18.355  55.708  21.438  1.00  0.00           H  
HETATM 5352  H1G OCT A  51      20.628  54.743  20.783  1.00  0.00           H  
HETATM 5353  H1H OCT A  51      21.339  56.218  21.382  1.00  0.00           H  
HETATM 5354  H1I OCT A  51      19.534  57.527  20.203  1.00  0.00           H  
HETATM 5355  H1J OCT A  51      19.016  56.154  19.275  1.00  0.00           H  
HETATM 5356  H1K OCT A  51      20.838  56.260  17.799  1.00  0.00           H  
HETATM 5357  H1M OCT A  51      21.944  56.553  19.148  1.00  0.00           H  
HETATM 5358  H1N OCT A  51      22.003  58.573  17.867  1.00  0.00           H  
HETATM 5359  H1O OCT A  51      20.668  58.837  18.983  1.00  0.00           H  
HETATM 5360  H1P OCT A  51      20.390  58.384  17.275  1.00  0.00           H  
HETATM 5361  H1Q OCT A  51      22.911  54.626  25.427  1.00  0.00           H  
HETATM 5362  H1R OCT A  51      22.680  52.910  25.452  1.00  0.00           H  
HETATM 5363  H1S OCT A  51      23.191  53.740  26.891  1.00  0.00           H  
HETATM 5364  H1T OCT A  51      21.761  52.599  28.056  1.00  0.00           H  
HETATM 5365  H1U OCT A  51      21.609  51.747  26.602  1.00  0.00           H  
HETATM 5366  H1V OCT A  51      19.074  51.940  26.788  1.00  0.00           H  
HETATM 5367  H1W OCT A  51      19.310  52.848  28.279  1.00  0.00           H  
HETATM 5368  H1X OCT A  51      19.876  50.809  29.419  1.00  0.00           H  
HETATM 5369  H1Y OCT A  51      20.189  49.862  28.057  1.00  0.00           H  
HETATM 5370  H1Z OCT A  51      17.387  51.050  28.366  1.00  0.00           H  
HETATM 5371  H20 OCT A  51      17.781  49.710  29.298  1.00  0.00           H  
HETATM 5372  H21 OCT A  51      18.482  48.454  27.199  1.00  0.00           H  
HETATM 5373  H22 OCT A  51      17.777  49.732  26.242  1.00  0.00           H  
HETATM 5374  H23 OCT A  51      15.715  49.272  27.605  1.00  0.00           H  
HETATM 5375  H24 OCT A  51      16.544  47.879  28.217  1.00  0.00           H  
HETATM 5376  H25 OCT A  51      15.516  47.072  26.002  1.00  0.00           H  
HETATM 5377  H26 OCT A  51      17.160  47.318  25.658  1.00  0.00           H  
HETATM 5378  H27 OCT A  51      16.614  49.355  24.309  1.00  0.00           H  
HETATM 5379  H28 OCT A  51      15.165  49.603  25.330  1.00  0.00           H  
HETATM 5380  H29 OCT A  51      15.213  48.401  24.059  1.00  0.00           H  
HETATM 5407  C00 OCT A  52      20.493  15.213   9.734  1.00  0.00           C  
HETATM 5408  C01 OCT A  52      21.622  15.537  10.692  1.00  0.00           C  
HETATM 5409  C02 OCT A  52      21.990  14.434  11.820  1.00  0.00           C  
HETATM 5410  C03 OCT A  52      23.349  14.640  12.532  1.00  0.00           C  
HETATM 5411  C04 OCT A  52      23.728  13.470  13.434  1.00  0.00           C  
HETATM 5412  C05 OCT A  52      25.181  13.348  13.823  1.00  0.00           C  
HETATM 5413  C06 OCT A  52      25.411  11.961  14.251  1.00  0.00           C  
HETATM 5414  C07 OCT A  52      26.858  11.753  14.697  1.00  0.00           C  
HETATM 5415  N08 OCT A  52      27.125  10.421  15.329  1.00  0.00           N  
HETATM 5416  C09 OCT A  52      28.610  10.269  15.543  1.00  0.00           C  
HETATM 5417  C0A OCT A  52      29.224  11.358  16.443  1.00  0.00           C  
HETATM 5418  C0B OCT A  52      30.717  11.161  16.594  1.00  0.00           C  
HETATM 5419  C0C OCT A  52      31.313  12.369  17.348  1.00  0.00           C  
HETATM 5420  C0D OCT A  52      32.784  12.464  16.990  1.00  0.00           C  
HETATM 5421  C0E OCT A  52      33.367  13.854  17.136  1.00  0.00           C  
HETATM 5422  C0F OCT A  52      34.891  13.781  17.156  1.00  0.00           C  
HETATM 5423  C0G OCT A  52      35.652  15.092  17.118  1.00  0.00           C  
HETATM 5424  C0H OCT A  52      26.371  10.545  16.584  1.00  0.00           C  
HETATM 5425  C0I OCT A  52      26.402   9.266  14.675  1.00  0.00           C  
HETATM 5426  C0J OCT A  52      27.125   9.118  13.323  1.00  0.00           C  
HETATM 5427  C0K OCT A  52      26.472   8.149  12.308  1.00  0.00           C  
HETATM 5428  C0M OCT A  52      27.264   8.111  10.967  1.00  0.00           C  
HETATM 5429  C0N OCT A  52      26.517   7.439   9.821  1.00  0.00           C  
HETATM 5430  C0O OCT A  52      27.525   7.280   8.703  1.00  0.00           C  
HETATM 5431  C0P OCT A  52      27.029   7.207   7.293  1.00  0.00           C  
HETATM 5432  C0Q OCT A  52      28.189   6.965   6.289  1.00  0.00           C  
HETATM 5433  H0R OCT A  52      20.809  14.286   9.255  1.00  0.00           H  
HETATM 5434  H0S OCT A  52      20.502  16.027   9.009  1.00  0.00           H  
HETATM 5435  H0T OCT A  52      19.547  15.137  10.270  1.00  0.00           H  
HETATM 5436  H0U OCT A  52      21.606  16.557  11.076  1.00  0.00           H  
HETATM 5437  H0V OCT A  52      22.514  15.609  10.069  1.00  0.00           H  
HETATM 5438  H0W OCT A  52      21.978  13.467  11.317  1.00  0.00           H  
HETATM 5439  H0X OCT A  52      21.300  14.390  12.662  1.00  0.00           H  
HETATM 5440  H0Y OCT A  52      23.456  15.600  13.038  1.00  0.00           H  
HETATM 5441  H0Z OCT A  52      24.050  14.732  11.702  1.00  0.00           H  
HETATM 5442  H10 OCT A  52      23.517  12.537  12.912  1.00  0.00           H  
HETATM 5443  H11 OCT A  52      23.123  13.534  14.339  1.00  0.00           H  
HETATM 5444  H12 OCT A  52      25.563  14.004  14.604  1.00  0.00           H  
HETATM 5445  H13 OCT A  52      25.847  13.476  12.969  1.00  0.00           H  
HETATM 5446  H14 OCT A  52      25.191  11.275  13.433  1.00  0.00           H  
HETATM 5447  H15 OCT A  52      24.743  11.825  15.102  1.00  0.00           H  
HETATM 5448  H16 OCT A  52      26.975  12.435  15.539  1.00  0.00           H  
HETATM 5449  H17 OCT A  52      27.610  12.019  13.954  1.00  0.00           H  
HETATM 5450  H18 OCT A  52      29.189  10.344  14.622  1.00  0.00           H  
HETATM 5451  H19 OCT A  52      28.844   9.292  15.965  1.00  0.00           H  
HETATM 5452  H1A OCT A  52      28.718  11.419  17.406  1.00  0.00           H  
HETATM 5453  H1B OCT A  52      29.079  12.302  15.918  1.00  0.00           H  
HETATM 5454  H1C OCT A  52      31.145  11.183  15.592  1.00  0.00           H  
HETATM 5455  H1D OCT A  52      30.980  10.200  17.035  1.00  0.00           H  
HETATM 5456  H1E OCT A  52      31.062  12.215  18.397  1.00  0.00           H  
HETATM 5457  H1F OCT A  52      30.812  13.252  16.952  1.00  0.00           H  
HETATM 5458  H1G OCT A  52      32.975  12.263  15.936  1.00  0.00           H  
HETATM 5459  H1H OCT A  52      33.448  11.817  17.563  1.00  0.00           H  
HETATM 5460  H1I OCT A  52      33.070  14.228  18.116  1.00  0.00           H  
HETATM 5461  H1J OCT A  52      33.017  14.431  16.280  1.00  0.00           H  
HETATM 5462  H1K OCT A  52      35.160  13.214  16.265  1.00  0.00           H  
HETATM 5463  H1M OCT A  52      35.239  13.272  18.055  1.00  0.00           H  
HETATM 5464  H1N OCT A  52      36.720  14.936  17.269  1.00  0.00           H  
HETATM 5465  H1O OCT A  52      35.367  15.645  18.014  1.00  0.00           H  
HETATM 5466  H1P OCT A  52      35.493  15.703  16.229  1.00  0.00           H  
HETATM 5467  H1Q OCT A  52      26.506  11.507  17.079  1.00  0.00           H  
HETATM 5468  H1R OCT A  52      26.811   9.940  17.378  1.00  0.00           H  
HETATM 5469  H1S OCT A  52      25.324  10.337  16.361  1.00  0.00           H  
HETATM 5470  H1T OCT A  52      25.316   9.319  14.586  1.00  0.00           H  
HETATM 5471  H1U OCT A  52      26.516   8.340  15.238  1.00  0.00           H  
HETATM 5472  H1V OCT A  52      28.107   8.705  13.556  1.00  0.00           H  
HETATM 5473  H1W OCT A  52      27.189  10.061  12.780  1.00  0.00           H  
HETATM 5474  H1X OCT A  52      25.445   8.506  12.233  1.00  0.00           H  
HETATM 5475  H1Y OCT A  52      26.289   7.164  12.737  1.00  0.00           H  
HETATM 5476  H1Z OCT A  52      28.279   7.726  11.068  1.00  0.00           H  
HETATM 5477  H20 OCT A  52      27.254   9.145  10.622  1.00  0.00           H  
HETATM 5478  H21 OCT A  52      25.750   8.142   9.497  1.00  0.00           H  
HETATM 5479  H22 OCT A  52      26.120   6.499  10.205  1.00  0.00           H  
HETATM 5480  H23 OCT A  52      28.078   6.375   8.953  1.00  0.00           H  
HETATM 5481  H24 OCT A  52      28.276   8.069   8.669  1.00  0.00           H  
HETATM 5482  H25 OCT A  52      26.324   7.925   6.875  1.00  0.00           H  
HETATM 5483  H26 OCT A  52      26.367   6.351   7.166  1.00  0.00           H  
HETATM 5484  H27 OCT A  52      28.561   5.942   6.344  1.00  0.00           H  
HETATM 5485  H28 OCT A  52      28.885   7.799   6.200  1.00  0.00           H  
HETATM 5486  H29 OCT A  52      27.763   6.877   5.289  1.00  0.00           H  
HETATM 5513  C00 OCT A  53      35.222  12.147  -3.913  1.00  0.00           C  
HETATM 5514  C01 OCT A  53      36.638  12.419  -3.368  1.00  0.00           C  
HETATM 5515  C02 OCT A  53      36.860  12.069  -1.910  1.00  0.00           C  
HETATM 5516  C03 OCT A  53      38.302  12.280  -1.347  1.00  0.00           C  
HETATM 5517  C04 OCT A  53      38.539  11.585   0.026  1.00  0.00           C  
HETATM 5518  C05 OCT A  53      38.707  10.001  -0.089  1.00  0.00           C  
HETATM 5519  C06 OCT A  53      39.150   9.327   1.153  1.00  0.00           C  
HETATM 5520  C07 OCT A  53      37.889   9.256   2.070  1.00  0.00           C  
HETATM 5521  N08 OCT A  53      37.942   8.405   3.257  1.00  0.00           N  
HETATM 5522  C09 OCT A  53      36.676   8.687   3.912  1.00  0.00           C  
HETATM 5523  C0A OCT A  53      36.449   8.054   5.287  1.00  0.00           C  
HETATM 5524  C0B OCT A  53      34.952   8.200   5.606  1.00  0.00           C  
HETATM 5525  C0C OCT A  53      34.620   7.886   7.021  1.00  0.00           C  
HETATM 5526  C0D OCT A  53      33.116   7.460   7.106  1.00  0.00           C  
HETATM 5527  C0E OCT A  53      32.709   6.594   8.334  1.00  0.00           C  
HETATM 5528  C0F OCT A  53      31.190   6.578   8.595  1.00  0.00           C  
HETATM 5529  C0G OCT A  53      30.871   5.490   9.651  1.00  0.00           C  
HETATM 5530  C0H OCT A  53      38.230   6.999   2.969  1.00  0.00           C  
HETATM 5531  C0I OCT A  53      39.038   8.861   4.091  1.00  0.00           C  
HETATM 5532  C0J OCT A  53      38.918  10.381   4.442  1.00  0.00           C  
HETATM 5533  C0K OCT A  53      40.308  10.811   4.910  1.00  0.00           C  
HETATM 5534  C0M OCT A  53      40.229  12.263   5.305  1.00  0.00           C  
HETATM 5535  C0N OCT A  53      41.644  12.815   5.464  1.00  0.00           C  
HETATM 5536  C0O OCT A  53      41.848  14.279   5.870  1.00  0.00           C  
HETATM 5537  C0P OCT A  53      43.283  14.613   5.819  1.00  0.00           C  
HETATM 5538  C0Q OCT A  53      43.538  16.076   6.166  1.00  0.00           C  
HETATM 5539  H0R OCT A  53      35.075  11.071  -4.009  1.00  0.00           H  
HETATM 5540  H0S OCT A  53      34.985  12.530  -4.905  1.00  0.00           H  
HETATM 5541  H0T OCT A  53      34.502  12.442  -3.149  1.00  0.00           H  
HETATM 5542  H0U OCT A  53      36.841  13.469  -3.577  1.00  0.00           H  
HETATM 5543  H0V OCT A  53      37.339  11.839  -3.968  1.00  0.00           H  
HETATM 5544  H0W OCT A  53      36.555  11.024  -1.867  1.00  0.00           H  
HETATM 5545  H0X OCT A  53      36.025  12.507  -1.362  1.00  0.00           H  
HETATM 5546  H0Y OCT A  53      38.513  13.343  -1.234  1.00  0.00           H  
HETATM 5547  H0Z OCT A  53      39.054  11.963  -2.069  1.00  0.00           H  
HETATM 5548  H10 OCT A  53      37.706  11.752   0.709  1.00  0.00           H  
HETATM 5549  H11 OCT A  53      39.366  12.015   0.590  1.00  0.00           H  
HETATM 5550  H12 OCT A  53      39.476   9.712  -0.805  1.00  0.00           H  
HETATM 5551  H13 OCT A  53      37.768   9.614  -0.483  1.00  0.00           H  
HETATM 5552  H14 OCT A  53      39.859   9.944   1.706  1.00  0.00           H  
HETATM 5553  H15 OCT A  53      39.631   8.389   0.874  1.00  0.00           H  
HETATM 5554  H16 OCT A  53      37.046   8.857   1.506  1.00  0.00           H  
HETATM 5555  H17 OCT A  53      37.506  10.256   2.273  1.00  0.00           H  
HETATM 5556  H18 OCT A  53      35.808   8.368   3.335  1.00  0.00           H  
HETATM 5557  H19 OCT A  53      36.485   9.760   3.948  1.00  0.00           H  
HETATM 5558  H1A OCT A  53      37.159   8.521   5.971  1.00  0.00           H  
HETATM 5559  H1B OCT A  53      36.734   7.002   5.322  1.00  0.00           H  
HETATM 5560  H1C OCT A  53      34.301   7.646   4.930  1.00  0.00           H  
HETATM 5561  H1D OCT A  53      34.680   9.240   5.428  1.00  0.00           H  
HETATM 5562  H1E OCT A  53      34.733   8.830   7.553  1.00  0.00           H  
HETATM 5563  H1F OCT A  53      35.243   7.093   7.434  1.00  0.00           H  
HETATM 5564  H1G OCT A  53      32.938   6.746   6.302  1.00  0.00           H  
HETATM 5565  H1H OCT A  53      32.467   8.336   7.132  1.00  0.00           H  
HETATM 5566  H1I OCT A  53      33.324   6.999   9.138  1.00  0.00           H  
HETATM 5567  H1J OCT A  53      32.998   5.575   8.078  1.00  0.00           H  
HETATM 5568  H1K OCT A  53      30.651   6.505   7.651  1.00  0.00           H  
HETATM 5569  H1M OCT A  53      30.815   7.514   9.009  1.00  0.00           H  
HETATM 5570  H1N OCT A  53      29.992   4.930   9.331  1.00  0.00           H  
HETATM 5571  H1O OCT A  53      30.769   5.906  10.653  1.00  0.00           H  
HETATM 5572  H1P OCT A  53      31.649   4.730   9.711  1.00  0.00           H  
HETATM 5573  H1Q OCT A  53      38.791   6.766   3.874  1.00  0.00           H  
HETATM 5574  H1R OCT A  53      38.866   6.683   2.141  1.00  0.00           H  
HETATM 5575  H1S OCT A  53      37.338   6.376   2.904  1.00  0.00           H  
HETATM 5576  H1T OCT A  53      40.001   8.801   3.583  1.00  0.00           H  
HETATM 5577  H1U OCT A  53      39.110   8.232   4.978  1.00  0.00           H  
HETATM 5578  H1V OCT A  53      38.171  10.394   5.235  1.00  0.00           H  
HETATM 5579  H1W OCT A  53      38.708  11.050   3.607  1.00  0.00           H  
HETATM 5580  H1X OCT A  53      40.994  10.673   4.075  1.00  0.00           H  
HETATM 5581  H1Y OCT A  53      40.841  10.187   5.628  1.00  0.00           H  
HETATM 5582  H1Z OCT A  53      39.686  12.390   6.242  1.00  0.00           H  
HETATM 5583  H20 OCT A  53      39.635  12.841   4.598  1.00  0.00           H  
HETATM 5584  H21 OCT A  53      42.147  12.761   4.498  1.00  0.00           H  
HETATM 5585  H22 OCT A  53      42.264  12.190   6.106  1.00  0.00           H  
HETATM 5586  H23 OCT A  53      41.365  14.438   6.835  1.00  0.00           H  
HETATM 5587  H24 OCT A  53      41.285  14.976   5.249  1.00  0.00           H  
HETATM 5588  H25 OCT A  53      43.657  14.243   4.864  1.00  0.00           H  
HETATM 5589  H26 OCT A  53      43.876  14.062   6.549  1.00  0.00           H  
HETATM 5590  H27 OCT A  53      42.816  16.159   6.978  1.00  0.00           H  
HETATM 5591  H28 OCT A  53      43.204  16.763   5.389  1.00  0.00           H  
HETATM 5592  H29 OCT A  53      44.545  16.194   6.566  1.00  0.00           H  
HETATM 5619  C00 OCT A  54      13.073   2.593  39.874  1.00  0.00           C  
HETATM 5620  C01 OCT A  54      11.674   2.944  40.334  1.00  0.00           C  
HETATM 5621  C02 OCT A  54      10.617   2.250  39.478  1.00  0.00           C  
HETATM 5622  C03 OCT A  54       9.119   2.597  39.881  1.00  0.00           C  
HETATM 5623  C04 OCT A  54       8.598   3.923  39.336  1.00  0.00           C  
HETATM 5624  C05 OCT A  54       7.027   3.949  39.451  1.00  0.00           C  
HETATM 5625  C06 OCT A  54       6.408   5.301  39.103  1.00  0.00           C  
HETATM 5626  C07 OCT A  54       7.160   5.993  37.929  1.00  0.00           C  
HETATM 5627  N08 OCT A  54       6.637   7.412  37.526  1.00  0.00           N  
HETATM 5628  C09 OCT A  54       7.532   7.796  36.400  1.00  0.00           C  
HETATM 5629  C0A OCT A  54       7.351   9.220  35.880  1.00  0.00           C  
HETATM 5630  C0B OCT A  54       8.086   9.518  34.518  1.00  0.00           C  
HETATM 5631  C0C OCT A  54       7.408   8.800  33.310  1.00  0.00           C  
HETATM 5632  C0D OCT A  54       8.183   9.020  31.915  1.00  0.00           C  
HETATM 5633  C0E OCT A  54       7.416   8.342  30.703  1.00  0.00           C  
HETATM 5634  C0F OCT A  54       8.058   8.847  29.398  1.00  0.00           C  
HETATM 5635  C0G OCT A  54       7.428   8.236  28.126  1.00  0.00           C  
HETATM 5636  C0H OCT A  54       5.251   7.726  37.205  1.00  0.00           C  
HETATM 5637  C0I OCT A  54       6.684   8.413  38.619  1.00  0.00           C  
HETATM 5638  C0J OCT A  54       8.108   8.633  39.171  1.00  0.00           C  
HETATM 5639  C0K OCT A  54       8.191   9.780  40.230  1.00  0.00           C  
HETATM 5640  C0M OCT A  54       9.660   9.908  40.584  1.00  0.00           C  
HETATM 5641  C0N OCT A  54       9.947  10.752  41.873  1.00  0.00           C  
HETATM 5642  C0O OCT A  54      11.504  10.895  42.017  1.00  0.00           C  
HETATM 5643  C0P OCT A  54      11.864  11.137  43.547  1.00  0.00           C  
HETATM 5644  C0Q OCT A  54      11.730  12.617  43.959  1.00  0.00           C  
HETATM 5645  H0R OCT A  54      13.814   2.974  40.576  1.00  0.00           H  
HETATM 5646  H0S OCT A  54      13.312   3.027  38.903  1.00  0.00           H  
HETATM 5647  H0T OCT A  54      13.122   1.506  39.805  1.00  0.00           H  
HETATM 5648  H0U OCT A  54      11.559   4.027  40.300  1.00  0.00           H  
HETATM 5649  H0V OCT A  54      11.516   2.666  41.376  1.00  0.00           H  
HETATM 5650  H0W OCT A  54      10.924   1.206  39.423  1.00  0.00           H  
HETATM 5651  H0X OCT A  54      10.754   2.564  38.443  1.00  0.00           H  
HETATM 5652  H0Y OCT A  54       9.013   2.638  40.965  1.00  0.00           H  
HETATM 5653  H0Z OCT A  54       8.406   1.813  39.627  1.00  0.00           H  
HETATM 5654  H10 OCT A  54       8.966   4.062  38.320  1.00  0.00           H  
HETATM 5655  H11 OCT A  54       8.883   4.793  39.929  1.00  0.00           H  
HETATM 5656  H12 OCT A  54       6.915   3.701  40.507  1.00  0.00           H  
HETATM 5657  H13 OCT A  54       6.670   3.165  38.783  1.00  0.00           H  
HETATM 5658  H14 OCT A  54       6.414   5.967  39.966  1.00  0.00           H  
HETATM 5659  H15 OCT A  54       5.395   5.143  38.734  1.00  0.00           H  
HETATM 5660  H16 OCT A  54       7.105   5.369  37.037  1.00  0.00           H  
HETATM 5661  H17 OCT A  54       8.201   6.087  38.239  1.00  0.00           H  
HETATM 5662  H18 OCT A  54       7.299   7.003  35.689  1.00  0.00           H  
HETATM 5663  H19 OCT A  54       8.597   7.655  36.587  1.00  0.00           H  
HETATM 5664  H1A OCT A  54       7.754   9.911  36.621  1.00  0.00           H  
HETATM 5665  H1B OCT A  54       6.287   9.314  35.662  1.00  0.00           H  
HETATM 5666  H1C OCT A  54       9.112   9.150  34.524  1.00  0.00           H  
HETATM 5667  H1D OCT A  54       8.044  10.602  34.411  1.00  0.00           H  
HETATM 5668  H1E OCT A  54       6.382   9.164  33.256  1.00  0.00           H  
HETATM 5669  H1F OCT A  54       7.528   7.756  33.600  1.00  0.00           H  
HETATM 5670  H1G OCT A  54       9.179   8.616  32.099  1.00  0.00           H  
HETATM 5671  H1H OCT A  54       8.390  10.070  31.707  1.00  0.00           H  
HETATM 5672  H1I OCT A  54       6.348   8.556  30.719  1.00  0.00           H  
HETATM 5673  H1J OCT A  54       7.540   7.262  30.776  1.00  0.00           H  
HETATM 5674  H1K OCT A  54       9.129   8.641  29.389  1.00  0.00           H  
HETATM 5675  H1M OCT A  54       7.839   9.913  29.335  1.00  0.00           H  
HETATM 5676  H1N OCT A  54       7.010   7.234  28.230  1.00  0.00           H  
HETATM 5677  H1O OCT A  54       8.146   8.269  27.307  1.00  0.00           H  
HETATM 5678  H1P OCT A  54       6.579   8.900  27.963  1.00  0.00           H  
HETATM 5679  H1Q OCT A  54       4.635   7.617  38.097  1.00  0.00           H  
HETATM 5680  H1R OCT A  54       4.778   7.174  36.393  1.00  0.00           H  
HETATM 5681  H1S OCT A  54       5.121   8.761  36.886  1.00  0.00           H  
HETATM 5682  H1T OCT A  54       5.877   8.186  39.315  1.00  0.00           H  
HETATM 5683  H1U OCT A  54       6.355   9.399  38.291  1.00  0.00           H  
HETATM 5684  H1V OCT A  54       8.910   8.735  38.440  1.00  0.00           H  
HETATM 5685  H1W OCT A  54       8.389   7.688  39.635  1.00  0.00           H  
HETATM 5686  H1X OCT A  54       7.688   9.602  41.181  1.00  0.00           H  
HETATM 5687  H1Y OCT A  54       7.847  10.675  39.712  1.00  0.00           H  
HETATM 5688  H1Z OCT A  54      10.302  10.181  39.746  1.00  0.00           H  
HETATM 5689  H20 OCT A  54      10.038   8.920  40.849  1.00  0.00           H  
HETATM 5690  H21 OCT A  54       9.517  10.305  42.770  1.00  0.00           H  
HETATM 5691  H22 OCT A  54       9.564  11.767  41.767  1.00  0.00           H  
HETATM 5692  H23 OCT A  54      11.686  11.834  41.496  1.00  0.00           H  
HETATM 5693  H24 OCT A  54      12.083  10.060  41.620  1.00  0.00           H  
HETATM 5694  H25 OCT A  54      12.872  10.731  43.640  1.00  0.00           H  
HETATM 5695  H26 OCT A  54      11.232  10.565  44.225  1.00  0.00           H  
HETATM 5696  H27 OCT A  54      12.064  12.839  44.973  1.00  0.00           H  
HETATM 5697  H28 OCT A  54      10.667  12.849  43.897  1.00  0.00           H  
HETATM 5698  H29 OCT A  54      12.262  13.334  43.335  1.00  0.00           H  
HETATM 5725  C00 OCT A  55      36.104  35.204  57.419  1.00  0.00           C  
HETATM 5726  C01 OCT A  55      37.474  35.473  56.853  1.00  0.00           C  
HETATM 5727  C02 OCT A  55      37.759  36.822  56.200  1.00  0.00           C  
HETATM 5728  C03 OCT A  55      39.295  36.870  55.932  1.00  0.00           C  
HETATM 5729  C04 OCT A  55      39.808  38.262  55.797  1.00  0.00           C  
HETATM 5730  C05 OCT A  55      41.375  38.374  55.819  1.00  0.00           C  
HETATM 5731  C06 OCT A  55      41.998  39.639  55.291  1.00  0.00           C  
HETATM 5732  C07 OCT A  55      43.478  39.479  54.961  1.00  0.00           C  
HETATM 5733  N08 OCT A  55      44.039  40.511  54.142  1.00  0.00           N  
HETATM 5734  C09 OCT A  55      45.466  40.233  54.056  1.00  0.00           C  
HETATM 5735  C0A OCT A  55      45.851  38.791  53.618  1.00  0.00           C  
HETATM 5736  C0B OCT A  55      47.329  38.901  53.313  1.00  0.00           C  
HETATM 5737  C0C OCT A  55      47.780  37.503  53.064  1.00  0.00           C  
HETATM 5738  C0D OCT A  55      49.199  37.473  52.437  1.00  0.00           C  
HETATM 5739  C0E OCT A  55      49.612  36.000  52.168  1.00  0.00           C  
HETATM 5740  C0F OCT A  55      48.928  35.268  50.974  1.00  0.00           C  
HETATM 5741  C0G OCT A  55      49.104  33.790  50.973  1.00  0.00           C  
HETATM 5742  C0H OCT A  55      43.427  40.444  52.808  1.00  0.00           C  
HETATM 5743  C0I OCT A  55      43.775  41.891  54.701  1.00  0.00           C  
HETATM 5744  C0J OCT A  55      44.273  42.072  56.178  1.00  0.00           C  
HETATM 5745  C0K OCT A  55      43.480  43.197  56.862  1.00  0.00           C  
HETATM 5746  C0M OCT A  55      41.991  43.149  56.842  1.00  0.00           C  
HETATM 5747  C0N OCT A  55      41.520  44.278  57.836  1.00  0.00           C  
HETATM 5748  C0O OCT A  55      40.008  44.315  58.113  1.00  0.00           C  
HETATM 5749  C0P OCT A  55      39.645  45.237  59.219  1.00  0.00           C  
HETATM 5750  C0Q OCT A  55      40.123  44.788  60.578  1.00  0.00           C  
HETATM 5751  H0R OCT A  55      35.984  34.164  57.723  1.00  0.00           H  
HETATM 5752  H0S OCT A  55      35.318  35.328  56.674  1.00  0.00           H  
HETATM 5753  H0T OCT A  55      36.010  35.860  58.285  1.00  0.00           H  
HETATM 5754  H0U OCT A  55      37.838  34.625  56.272  1.00  0.00           H  
HETATM 5755  H0V OCT A  55      38.123  35.389  57.724  1.00  0.00           H  
HETATM 5756  H0W OCT A  55      37.464  37.648  56.847  1.00  0.00           H  
HETATM 5757  H0X OCT A  55      37.183  36.982  55.288  1.00  0.00           H  
HETATM 5758  H0Y OCT A  55      39.421  36.363  54.976  1.00  0.00           H  
HETATM 5759  H0Z OCT A  55      39.738  36.458  56.839  1.00  0.00           H  
HETATM 5760  H10 OCT A  55      39.370  38.859  56.597  1.00  0.00           H  
HETATM 5761  H11 OCT A  55      39.428  38.749  54.899  1.00  0.00           H  
HETATM 5762  H12 OCT A  55      41.800  37.495  55.335  1.00  0.00           H  
HETATM 5763  H13 OCT A  55      41.681  38.192  56.849  1.00  0.00           H  
HETATM 5764  H14 OCT A  55      41.914  40.427  56.040  1.00  0.00           H  
HETATM 5765  H15 OCT A  55      41.411  39.921  54.417  1.00  0.00           H  
HETATM 5766  H16 OCT A  55      43.570  38.500  54.491  1.00  0.00           H  
HETATM 5767  H17 OCT A  55      44.002  39.444  55.916  1.00  0.00           H  
HETATM 5768  H18 OCT A  55      45.929  40.471  55.014  1.00  0.00           H  
HETATM 5769  H19 OCT A  55      45.917  40.947  53.367  1.00  0.00           H  
HETATM 5770  H1A OCT A  55      45.356  38.471  52.701  1.00  0.00           H  
HETATM 5771  H1B OCT A  55      45.770  38.021  54.385  1.00  0.00           H  
HETATM 5772  H1C OCT A  55      47.859  39.323  54.168  1.00  0.00           H  
HETATM 5773  H1D OCT A  55      47.541  39.531  52.450  1.00  0.00           H  
HETATM 5774  H1E OCT A  55      47.104  36.907  52.450  1.00  0.00           H  
HETATM 5775  H1F OCT A  55      47.895  36.928  53.983  1.00  0.00           H  
HETATM 5776  H1G OCT A  55      49.817  38.031  53.140  1.00  0.00           H  
HETATM 5777  H1H OCT A  55      49.055  38.014  51.501  1.00  0.00           H  
HETATM 5778  H1I OCT A  55      49.529  35.437  53.098  1.00  0.00           H  
HETATM 5779  H1J OCT A  55      50.673  35.979  51.918  1.00  0.00           H  
HETATM 5780  H1K OCT A  55      49.479  35.606  50.096  1.00  0.00           H  
HETATM 5781  H1M OCT A  55      47.874  35.538  50.911  1.00  0.00           H  
HETATM 5782  H1N OCT A  55      48.695  33.231  50.132  1.00  0.00           H  
HETATM 5783  H1O OCT A  55      48.600  33.449  51.877  1.00  0.00           H  
HETATM 5784  H1P OCT A  55      50.146  33.573  51.204  1.00  0.00           H  
HETATM 5785  H1Q OCT A  55      44.046  40.941  52.061  1.00  0.00           H  
HETATM 5786  H1R OCT A  55      42.532  41.046  52.964  1.00  0.00           H  
HETATM 5787  H1S OCT A  55      43.450  39.416  52.446  1.00  0.00           H  
HETATM 5788  H1T OCT A  55      42.709  42.116  54.672  1.00  0.00           H  
HETATM 5789  H1U OCT A  55      44.243  42.636  54.057  1.00  0.00           H  
HETATM 5790  H1V OCT A  55      45.330  42.337  56.139  1.00  0.00           H  
HETATM 5791  H1W OCT A  55      44.212  41.178  56.798  1.00  0.00           H  
HETATM 5792  H1X OCT A  55      43.728  44.099  56.303  1.00  0.00           H  
HETATM 5793  H1Y OCT A  55      43.875  43.239  57.877  1.00  0.00           H  
HETATM 5794  H1Z OCT A  55      41.595  42.211  57.229  1.00  0.00           H  
HETATM 5795  H20 OCT A  55      41.538  43.367  55.874  1.00  0.00           H  
HETATM 5796  H21 OCT A  55      41.735  45.271  57.440  1.00  0.00           H  
HETATM 5797  H22 OCT A  55      41.978  44.103  58.809  1.00  0.00           H  
HETATM 5798  H23 OCT A  55      39.581  43.338  58.340  1.00  0.00           H  
HETATM 5799  H24 OCT A  55      39.539  44.793  57.253  1.00  0.00           H  
HETATM 5800  H25 OCT A  55      38.560  45.341  59.204  1.00  0.00           H  
HETATM 5801  H26 OCT A  55      39.908  46.276  59.022  1.00  0.00           H  
HETATM 5802  H27 OCT A  55      39.839  43.735  60.590  1.00  0.00           H  
HETATM 5803  H28 OCT A  55      39.688  45.427  61.347  1.00  0.00           H  
HETATM 5804  H29 OCT A  55      41.198  44.828  60.755  1.00  0.00           H  
HETATM 5831  C00 OCT A  56      43.753  52.336  40.826  1.00  0.00           C  
HETATM 5832  C01 OCT A  56      43.942  53.585  40.008  1.00  0.00           C  
HETATM 5833  C02 OCT A  56      42.821  54.577  40.233  1.00  0.00           C  
HETATM 5834  C03 OCT A  56      43.136  55.886  39.482  1.00  0.00           C  
HETATM 5835  C04 OCT A  56      42.005  56.939  39.597  1.00  0.00           C  
HETATM 5836  C05 OCT A  56      41.091  56.832  38.410  1.00  0.00           C  
HETATM 5837  C06 OCT A  56      40.567  58.218  38.171  1.00  0.00           C  
HETATM 5838  C07 OCT A  56      39.238  58.111  37.410  1.00  0.00           C  
HETATM 5839  N08 OCT A  56      38.597  59.361  37.028  1.00  0.00           N  
HETATM 5840  C09 OCT A  56      37.419  59.053  36.248  1.00  0.00           C  
HETATM 5841  C0A OCT A  56      36.417  58.081  36.944  1.00  0.00           C  
HETATM 5842  C0B OCT A  56      35.209  57.787  36.140  1.00  0.00           C  
HETATM 5843  C0C OCT A  56      34.174  57.013  36.979  1.00  0.00           C  
HETATM 5844  C0D OCT A  56      33.098  56.421  36.157  1.00  0.00           C  
HETATM 5845  C0E OCT A  56      32.260  55.379  36.936  1.00  0.00           C  
HETATM 5846  C0F OCT A  56      33.003  54.283  37.584  1.00  0.00           C  
HETATM 5847  C0G OCT A  56      32.110  53.123  37.959  1.00  0.00           C  
HETATM 5848  C0H OCT A  56      38.263  60.016  38.330  1.00  0.00           C  
HETATM 5849  C0I OCT A  56      39.559  60.246  36.348  1.00  0.00           C  
HETATM 5850  C0J OCT A  56      40.041  59.692  35.032  1.00  0.00           C  
HETATM 5851  C0K OCT A  56      41.005  60.573  34.257  1.00  0.00           C  
HETATM 5852  C0M OCT A  56      41.271  60.009  32.876  1.00  0.00           C  
HETATM 5853  C0N OCT A  56      42.701  60.239  32.362  1.00  0.00           C  
HETATM 5854  C0O OCT A  56      42.858  59.884  30.847  1.00  0.00           C  
HETATM 5855  C0P OCT A  56      44.055  59.035  30.607  1.00  0.00           C  
HETATM 5856  C0Q OCT A  56      44.356  58.860  29.102  1.00  0.00           C  
HETATM 5857  H0R OCT A  56      43.974  52.247  41.890  1.00  0.00           H  
HETATM 5858  H0S OCT A  56      44.473  51.654  40.372  1.00  0.00           H  
HETATM 5859  H0T OCT A  56      42.802  51.831  40.654  1.00  0.00           H  
HETATM 5860  H0U OCT A  56      43.770  53.306  38.969  1.00  0.00           H  
HETATM 5861  H0V OCT A  56      44.946  53.992  40.126  1.00  0.00           H  
HETATM 5862  H0W OCT A  56      42.878  54.764  41.305  1.00  0.00           H  
HETATM 5863  H0X OCT A  56      41.810  54.250  39.987  1.00  0.00           H  
HETATM 5864  H0Y OCT A  56      43.166  55.673  38.413  1.00  0.00           H  
HETATM 5865  H0Z OCT A  56      44.105  56.223  39.849  1.00  0.00           H  
HETATM 5866  H10 OCT A  56      42.378  57.963  39.580  1.00  0.00           H  
HETATM 5867  H11 OCT A  56      41.313  56.832  40.432  1.00  0.00           H  
HETATM 5868  H12 OCT A  56      40.325  56.101  38.666  1.00  0.00           H  
HETATM 5869  H13 OCT A  56      41.541  56.442  37.496  1.00  0.00           H  
HETATM 5870  H14 OCT A  56      41.275  58.866  37.655  1.00  0.00           H  
HETATM 5871  H15 OCT A  56      40.426  58.705  39.136  1.00  0.00           H  
HETATM 5872  H16 OCT A  56      38.623  57.571  38.130  1.00  0.00           H  
HETATM 5873  H17 OCT A  56      39.473  57.597  36.479  1.00  0.00           H  
HETATM 5874  H18 OCT A  56      37.757  58.495  35.375  1.00  0.00           H  
HETATM 5875  H19 OCT A  56      36.817  59.907  35.938  1.00  0.00           H  
HETATM 5876  H1A OCT A  56      36.013  58.549  37.842  1.00  0.00           H  
HETATM 5877  H1B OCT A  56      36.980  57.183  37.196  1.00  0.00           H  
HETATM 5878  H1C OCT A  56      35.539  57.252  35.250  1.00  0.00           H  
HETATM 5879  H1D OCT A  56      34.850  58.778  35.862  1.00  0.00           H  
HETATM 5880  H1E OCT A  56      33.682  57.682  37.685  1.00  0.00           H  
HETATM 5881  H1F OCT A  56      34.589  56.198  37.572  1.00  0.00           H  
HETATM 5882  H1G OCT A  56      33.511  55.839  35.333  1.00  0.00           H  
HETATM 5883  H1H OCT A  56      32.555  57.209  35.636  1.00  0.00           H  
HETATM 5884  H1I OCT A  56      31.558  54.979  36.204  1.00  0.00           H  
HETATM 5885  H1J OCT A  56      31.745  55.950  37.709  1.00  0.00           H  
HETATM 5886  H1K OCT A  56      33.424  54.578  38.544  1.00  0.00           H  
HETATM 5887  H1M OCT A  56      33.854  53.960  36.984  1.00  0.00           H  
HETATM 5888  H1N OCT A  56      31.372  53.579  38.619  1.00  0.00           H  
HETATM 5889  H1O OCT A  56      32.578  52.283  38.474  1.00  0.00           H  
HETATM 5890  H1P OCT A  56      31.652  52.683  37.073  1.00  0.00           H  
HETATM 5891  H1Q OCT A  56      39.127  60.503  38.782  1.00  0.00           H  
HETATM 5892  H1R OCT A  56      37.822  59.276  38.998  1.00  0.00           H  
HETATM 5893  H1S OCT A  56      37.450  60.742  38.365  1.00  0.00           H  
HETATM 5894  H1T OCT A  56      40.344  60.646  36.990  1.00  0.00           H  
HETATM 5895  H1U OCT A  56      39.064  61.183  36.092  1.00  0.00           H  
HETATM 5896  H1V OCT A  56      39.233  59.379  34.370  1.00  0.00           H  
HETATM 5897  H1W OCT A  56      40.653  58.851  35.357  1.00  0.00           H  
HETATM 5898  H1X OCT A  56      41.982  60.591  34.740  1.00  0.00           H  
HETATM 5899  H1Y OCT A  56      40.655  61.601  34.173  1.00  0.00           H  
HETATM 5900  H1Z OCT A  56      40.525  60.413  32.191  1.00  0.00           H  
HETATM 5901  H20 OCT A  56      41.020  58.956  32.748  1.00  0.00           H  
HETATM 5902  H21 OCT A  56      43.337  59.467  32.796  1.00  0.00           H  
HETATM 5903  H22 OCT A  56      43.179  61.210  32.493  1.00  0.00           H  
HETATM 5904  H23 OCT A  56      42.867  60.818  30.286  1.00  0.00           H  
HETATM 5905  H24 OCT A  56      42.041  59.255  30.494  1.00  0.00           H  
HETATM 5906  H25 OCT A  56      43.883  58.083  31.109  1.00  0.00           H  
HETATM 5907  H26 OCT A  56      44.963  59.533  30.945  1.00  0.00           H  
HETATM 5908  H27 OCT A  56      44.387  59.866  28.683  1.00  0.00           H  
HETATM 5909  H28 OCT A  56      43.742  58.201  28.487  1.00  0.00           H  
HETATM 5910  H29 OCT A  56      45.372  58.483  28.984  1.00  0.00           H  
HETATM 5937  C00 OCT A  57      15.609  16.614  21.261  1.00  0.00           C  
HETATM 5938  C01 OCT A  57      16.868  16.901  20.475  1.00  0.00           C  
HETATM 5939  C02 OCT A  57      16.633  18.227  19.810  1.00  0.00           C  
HETATM 5940  C03 OCT A  57      17.810  18.440  18.938  1.00  0.00           C  
HETATM 5941  C04 OCT A  57      17.905  19.839  18.380  1.00  0.00           C  
HETATM 5942  C05 OCT A  57      19.014  19.900  17.367  1.00  0.00           C  
HETATM 5943  C06 OCT A  57      19.040  21.303  16.606  1.00  0.00           C  
HETATM 5944  C07 OCT A  57      19.306  22.493  17.614  1.00  0.00           C  
HETATM 5945  N08 OCT A  57      19.681  23.788  17.104  1.00  0.00           N  
HETATM 5946  C09 OCT A  57      19.618  24.756  18.277  1.00  0.00           C  
HETATM 5947  C0A OCT A  57      19.766  26.285  18.000  1.00  0.00           C  
HETATM 5948  C0B OCT A  57      19.388  27.106  19.241  1.00  0.00           C  
HETATM 5949  C0C OCT A  57      19.874  28.558  19.239  1.00  0.00           C  
HETATM 5950  C0D OCT A  57      19.672  29.328  20.535  1.00  0.00           C  
HETATM 5951  C0E OCT A  57      19.770  30.805  20.133  1.00  0.00           C  
HETATM 5952  C0F OCT A  57      19.120  31.720  21.141  1.00  0.00           C  
HETATM 5953  C0G OCT A  57      19.726  33.149  21.126  1.00  0.00           C  
HETATM 5954  C0H OCT A  57      20.934  23.802  16.376  1.00  0.00           C  
HETATM 5955  C0I OCT A  57      18.836  24.187  15.973  1.00  0.00           C  
HETATM 5956  C0J OCT A  57      17.295  24.307  16.294  1.00  0.00           C  
HETATM 5957  C0K OCT A  57      16.448  24.522  15.017  1.00  0.00           C  
HETATM 5958  C0M OCT A  57      16.632  23.357  14.032  1.00  0.00           C  
HETATM 5959  C0N OCT A  57      15.961  23.496  12.704  1.00  0.00           C  
HETATM 5960  C0O OCT A  57      16.630  24.511  11.815  1.00  0.00           C  
HETATM 5961  C0P OCT A  57      16.011  24.406  10.371  1.00  0.00           C  
HETATM 5962  C0Q OCT A  57      16.761  25.303   9.387  1.00  0.00           C  
HETATM 5963  H0R OCT A  57      14.656  16.737  20.747  1.00  0.00           H  
HETATM 5964  H0S OCT A  57      15.521  17.309  22.097  1.00  0.00           H  
HETATM 5965  H0T OCT A  57      15.725  15.613  21.675  1.00  0.00           H  
HETATM 5966  H0U OCT A  57      17.099  16.137  19.734  1.00  0.00           H  
HETATM 5967  H0V OCT A  57      17.737  17.184  21.069  1.00  0.00           H  
HETATM 5968  H0W OCT A  57      16.509  19.082  20.474  1.00  0.00           H  
HETATM 5969  H0X OCT A  57      15.812  18.102  19.103  1.00  0.00           H  
HETATM 5970  H0Y OCT A  57      17.835  17.581  18.267  1.00  0.00           H  
HETATM 5971  H0Z OCT A  57      18.730  18.228  19.483  1.00  0.00           H  
HETATM 5972  H10 OCT A  57      18.093  20.540  19.193  1.00  0.00           H  
HETATM 5973  H11 OCT A  57      16.940  20.035  17.913  1.00  0.00           H  
HETATM 5974  H12 OCT A  57      19.059  19.086  16.642  1.00  0.00           H  
HETATM 5975  H13 OCT A  57      19.953  19.913  17.919  1.00  0.00           H  
HETATM 5976  H14 OCT A  57      18.166  21.451  15.971  1.00  0.00           H  
HETATM 5977  H15 OCT A  57      19.808  21.200  15.839  1.00  0.00           H  
HETATM 5978  H16 OCT A  57      20.120  22.298  18.312  1.00  0.00           H  
HETATM 5979  H17 OCT A  57      18.412  22.565  18.232  1.00  0.00           H  
HETATM 5980  H18 OCT A  57      20.359  24.465  19.022  1.00  0.00           H  
HETATM 5981  H19 OCT A  57      18.589  24.520  18.548  1.00  0.00           H  
HETATM 5982  H1A OCT A  57      19.098  26.506  17.168  1.00  0.00           H  
HETATM 5983  H1B OCT A  57      20.772  26.545  17.670  1.00  0.00           H  
HETATM 5984  H1C OCT A  57      19.913  26.756  20.130  1.00  0.00           H  
HETATM 5985  H1D OCT A  57      18.327  26.930  19.417  1.00  0.00           H  
HETATM 5986  H1E OCT A  57      19.361  29.021  18.396  1.00  0.00           H  
HETATM 5987  H1F OCT A  57      20.950  28.581  19.064  1.00  0.00           H  
HETATM 5988  H1G OCT A  57      20.422  29.231  21.319  1.00  0.00           H  
HETATM 5989  H1H OCT A  57      18.683  29.126  20.946  1.00  0.00           H  
HETATM 5990  H1I OCT A  57      19.173  30.938  19.231  1.00  0.00           H  
HETATM 5991  H1J OCT A  57      20.840  30.951  19.984  1.00  0.00           H  
HETATM 5992  H1K OCT A  57      19.289  31.239  22.104  1.00  0.00           H  
HETATM 5993  H1M OCT A  57      18.033  31.670  21.198  1.00  0.00           H  
HETATM 5994  H1N OCT A  57      19.450  33.811  20.305  1.00  0.00           H  
HETATM 5995  H1O OCT A  57      20.809  33.211  21.241  1.00  0.00           H  
HETATM 5996  H1P OCT A  57      19.380  33.727  21.982  1.00  0.00           H  
HETATM 5997  H1Q OCT A  57      20.799  23.182  15.489  1.00  0.00           H  
HETATM 5998  H1R OCT A  57      21.731  23.413  17.010  1.00  0.00           H  
HETATM 5999  H1S OCT A  57      21.291  24.766  16.014  1.00  0.00           H  
HETATM 6000  H1T OCT A  57      18.994  23.498  15.144  1.00  0.00           H  
HETATM 6001  H1U OCT A  57      19.216  25.108  15.530  1.00  0.00           H  
HETATM 6002  H1V OCT A  57      17.106  25.067  17.052  1.00  0.00           H  
HETATM 6003  H1W OCT A  57      16.816  23.473  16.808  1.00  0.00           H  
HETATM 6004  H1X OCT A  57      16.845  25.419  14.541  1.00  0.00           H  
HETATM 6005  H1Y OCT A  57      15.427  24.684  15.362  1.00  0.00           H  
HETATM 6006  H1Z OCT A  57      16.358  22.444  14.561  1.00  0.00           H  
HETATM 6007  H20 OCT A  57      17.648  23.025  13.820  1.00  0.00           H  
HETATM 6008  H21 OCT A  57      14.921  23.750  12.907  1.00  0.00           H  
HETATM 6009  H22 OCT A  57      15.926  22.606  12.075  1.00  0.00           H  
HETATM 6010  H23 OCT A  57      17.697  24.350  11.659  1.00  0.00           H  
HETATM 6011  H24 OCT A  57      16.499  25.420  12.403  1.00  0.00           H  
HETATM 6012  H25 OCT A  57      14.992  24.792  10.393  1.00  0.00           H  
HETATM 6013  H26 OCT A  57      16.070  23.390   9.981  1.00  0.00           H  
HETATM 6014  H27 OCT A  57      17.850  25.278   9.437  1.00  0.00           H  
HETATM 6015  H28 OCT A  57      16.561  26.341   9.655  1.00  0.00           H  
HETATM 6016  H29 OCT A  57      16.502  25.088   8.350  1.00  0.00           H  
HETATM 6043  C00 OCT A  58      42.528   1.642  22.832  1.00  0.00           C  
HETATM 6044  C01 OCT A  58      44.041   1.938  22.801  1.00  0.00           C  
HETATM 6045  C02 OCT A  58      44.705   1.452  21.616  1.00  0.00           C  
HETATM 6046  C03 OCT A  58      45.904   2.330  21.099  1.00  0.00           C  
HETATM 6047  C04 OCT A  58      46.445   1.945  19.698  1.00  0.00           C  
HETATM 6048  C05 OCT A  58      47.498   2.994  19.191  1.00  0.00           C  
HETATM 6049  C06 OCT A  58      47.804   2.680  17.681  1.00  0.00           C  
HETATM 6050  C07 OCT A  58      48.821   3.624  17.058  1.00  0.00           C  
HETATM 6051  N08 OCT A  58      49.298   3.368  15.721  1.00  0.00           N  
HETATM 6052  C09 OCT A  58      50.325   4.378  15.354  1.00  0.00           C  
HETATM 6053  C0A OCT A  58      51.010   4.323  13.953  1.00  0.00           C  
HETATM 6054  C0B OCT A  58      52.215   5.267  13.791  1.00  0.00           C  
HETATM 6055  C0C OCT A  58      51.943   6.781  13.702  1.00  0.00           C  
HETATM 6056  C0D OCT A  58      53.036   7.729  14.210  1.00  0.00           C  
HETATM 6057  C0E OCT A  58      52.637   9.142  14.296  1.00  0.00           C  
HETATM 6058  C0F OCT A  58      53.713   9.992  15.011  1.00  0.00           C  
HETATM 6059  C0G OCT A  58      53.274  11.413  15.261  1.00  0.00           C  
HETATM 6060  C0H OCT A  58      49.729   1.960  15.594  1.00  0.00           C  
HETATM 6061  C0I OCT A  58      48.226   3.457  14.632  1.00  0.00           C  
HETATM 6062  C0J OCT A  58      47.360   4.699  14.760  1.00  0.00           C  
HETATM 6063  C0K OCT A  58      46.511   5.020  13.570  1.00  0.00           C  
HETATM 6064  C0M OCT A  58      45.737   6.331  13.835  1.00  0.00           C  
HETATM 6065  C0N OCT A  58      45.106   6.934  12.567  1.00  0.00           C  
HETATM 6066  C0O OCT A  58      46.121   7.385  11.551  1.00  0.00           C  
HETATM 6067  C0P OCT A  58      45.402   7.755  10.275  1.00  0.00           C  
HETATM 6068  C0Q OCT A  58      46.346   8.000   9.167  1.00  0.00           C  
HETATM 6069  H0R OCT A  58      42.267   0.594  22.978  1.00  0.00           H  
HETATM 6070  H0S OCT A  58      41.940   2.117  22.047  1.00  0.00           H  
HETATM 6071  H0T OCT A  58      42.104   2.006  23.768  1.00  0.00           H  
HETATM 6072  H0U OCT A  58      44.484   1.503  23.697  1.00  0.00           H  
HETATM 6073  H0V OCT A  58      44.075   3.027  22.756  1.00  0.00           H  
HETATM 6074  H0W OCT A  58      44.069   1.402  20.732  1.00  0.00           H  
HETATM 6075  H0X OCT A  58      45.098   0.447  21.771  1.00  0.00           H  
HETATM 6076  H0Y OCT A  58      46.738   2.263  21.798  1.00  0.00           H  
HETATM 6077  H0Z OCT A  58      45.543   3.355  21.011  1.00  0.00           H  
HETATM 6078  H10 OCT A  58      45.670   1.704  18.970  1.00  0.00           H  
HETATM 6079  H11 OCT A  58      47.028   1.042  19.882  1.00  0.00           H  
HETATM 6080  H12 OCT A  58      48.380   2.992  19.832  1.00  0.00           H  
HETATM 6081  H13 OCT A  58      46.945   3.909  19.405  1.00  0.00           H  
HETATM 6082  H14 OCT A  58      46.870   2.699  17.120  1.00  0.00           H  
HETATM 6083  H15 OCT A  58      48.213   1.672  17.618  1.00  0.00           H  
HETATM 6084  H16 OCT A  58      49.530   3.952  17.818  1.00  0.00           H  
HETATM 6085  H17 OCT A  58      48.230   4.533  16.945  1.00  0.00           H  
HETATM 6086  H18 OCT A  58      51.036   4.450  16.177  1.00  0.00           H  
HETATM 6087  H19 OCT A  58      49.750   5.302  15.284  1.00  0.00           H  
HETATM 6088  H1A OCT A  58      50.286   4.568  13.177  1.00  0.00           H  
HETATM 6089  H1B OCT A  58      51.319   3.320  13.657  1.00  0.00           H  
HETATM 6090  H1C OCT A  58      52.629   4.859  12.869  1.00  0.00           H  
HETATM 6091  H1D OCT A  58      52.996   4.999  14.503  1.00  0.00           H  
HETATM 6092  H1E OCT A  58      51.136   7.046  14.386  1.00  0.00           H  
HETATM 6093  H1F OCT A  58      51.711   7.118  12.691  1.00  0.00           H  
HETATM 6094  H1G OCT A  58      53.906   7.606  13.566  1.00  0.00           H  
HETATM 6095  H1H OCT A  58      53.336   7.457  15.222  1.00  0.00           H  
HETATM 6096  H1I OCT A  58      51.704   9.210  14.856  1.00  0.00           H  
HETATM 6097  H1J OCT A  58      52.489   9.496  13.276  1.00  0.00           H  
HETATM 6098  H1K OCT A  58      54.517  10.117  14.286  1.00  0.00           H  
HETATM 6099  H1M OCT A  58      53.990   9.627  16.000  1.00  0.00           H  
HETATM 6100  H1N OCT A  58      54.159  11.939  15.619  1.00  0.00           H  
HETATM 6101  H1O OCT A  58      52.618  11.565  16.119  1.00  0.00           H  
HETATM 6102  H1P OCT A  58      53.026  12.019  14.390  1.00  0.00           H  
HETATM 6103  H1Q OCT A  58      50.665   1.717  16.097  1.00  0.00           H  
HETATM 6104  H1R OCT A  58      49.815   1.841  14.514  1.00  0.00           H  
HETATM 6105  H1S OCT A  58      48.932   1.239  15.777  1.00  0.00           H  
HETATM 6106  H1T OCT A  58      47.590   2.576  14.539  1.00  0.00           H  
HETATM 6107  H1U OCT A  58      48.727   3.417  13.665  1.00  0.00           H  
HETATM 6108  H1V OCT A  58      47.968   5.565  15.023  1.00  0.00           H  
HETATM 6109  H1W OCT A  58      46.667   4.450  15.564  1.00  0.00           H  
HETATM 6110  H1X OCT A  58      45.810   4.189  13.493  1.00  0.00           H  
HETATM 6111  H1Y OCT A  58      47.144   5.014  12.682  1.00  0.00           H  
HETATM 6112  H1Z OCT A  58      46.428   7.067  14.245  1.00  0.00           H  
HETATM 6113  H20 OCT A  58      44.968   6.150  14.585  1.00  0.00           H  
HETATM 6114  H21 OCT A  58      44.500   7.801  12.831  1.00  0.00           H  
HETATM 6115  H22 OCT A  58      44.460   6.136  12.203  1.00  0.00           H  
HETATM 6116  H23 OCT A  58      46.899   6.644  11.367  1.00  0.00           H  
HETATM 6117  H24 OCT A  58      46.677   8.161  12.076  1.00  0.00           H  
HETATM 6118  H25 OCT A  58      44.845   8.675  10.451  1.00  0.00           H  
HETATM 6119  H26 OCT A  58      44.792   6.912   9.952  1.00  0.00           H  
HETATM 6120  H27 OCT A  58      47.007   8.867   9.184  1.00  0.00           H  
HETATM 6121  H28 OCT A  58      45.672   8.084   8.315  1.00  0.00           H  
HETATM 6122  H29 OCT A  58      46.995   7.160   8.921  1.00  0.00           H  
HETATM 6149  C00 OCT A  59      13.169   1.943   7.393  1.00  0.00           C  
HETATM 6150  C01 OCT A  59      13.190   3.331   6.707  1.00  0.00           C  
HETATM 6151  C02 OCT A  59      12.425   4.387   7.451  1.00  0.00           C  
HETATM 6152  C03 OCT A  59      13.143   4.797   8.779  1.00  0.00           C  
HETATM 6153  C04 OCT A  59      12.186   5.690   9.606  1.00  0.00           C  
HETATM 6154  C05 OCT A  59      12.743   6.219  10.901  1.00  0.00           C  
HETATM 6155  C06 OCT A  59      11.832   7.238  11.597  1.00  0.00           C  
HETATM 6156  C07 OCT A  59      12.405   7.902  12.861  1.00  0.00           C  
HETATM 6157  N08 OCT A  59      11.446   8.701  13.640  1.00  0.00           N  
HETATM 6158  C09 OCT A  59      12.285   8.983  14.809  1.00  0.00           C  
HETATM 6159  C0A OCT A  59      11.778   9.897  15.830  1.00  0.00           C  
HETATM 6160  C0B OCT A  59      12.886  10.204  16.884  1.00  0.00           C  
HETATM 6161  C0C OCT A  59      14.122  10.963  16.362  1.00  0.00           C  
HETATM 6162  C0D OCT A  59      15.282  11.186  17.435  1.00  0.00           C  
HETATM 6163  C0E OCT A  59      14.756  12.183  18.483  1.00  0.00           C  
HETATM 6164  C0F OCT A  59      15.020  11.593  19.838  1.00  0.00           C  
HETATM 6165  C0G OCT A  59      14.952  12.697  20.912  1.00  0.00           C  
HETATM 6166  C0H OCT A  59      10.843   9.780  12.883  1.00  0.00           C  
HETATM 6167  C0I OCT A  59      10.166   8.002  14.109  1.00  0.00           C  
HETATM 6168  C0J OCT A  59      10.347   6.703  14.907  1.00  0.00           C  
HETATM 6169  C0K OCT A  59       8.991   6.211  15.485  1.00  0.00           C  
HETATM 6170  C0M OCT A  59       9.242   5.168  16.533  1.00  0.00           C  
HETATM 6171  C0N OCT A  59       7.954   4.738  17.290  1.00  0.00           C  
HETATM 6172  C0O OCT A  59       8.314   3.336  17.874  1.00  0.00           C  
HETATM 6173  C0P OCT A  59       7.760   2.213  16.959  1.00  0.00           C  
HETATM 6174  C0Q OCT A  59       8.373   0.821  17.178  1.00  0.00           C  
HETATM 6175  H0R OCT A  59      13.375   1.086   6.751  1.00  0.00           H  
HETATM 6176  H0S OCT A  59      12.158   1.787   7.771  1.00  0.00           H  
HETATM 6177  H0T OCT A  59      13.763   1.749   8.286  1.00  0.00           H  
HETATM 6178  H0U OCT A  59      12.813   3.180   5.696  1.00  0.00           H  
HETATM 6179  H0V OCT A  59      14.178   3.759   6.534  1.00  0.00           H  
HETATM 6180  H0W OCT A  59      11.429   4.005   7.672  1.00  0.00           H  
HETATM 6181  H0X OCT A  59      12.327   5.257   6.801  1.00  0.00           H  
HETATM 6182  H0Y OCT A  59      14.092   5.295   8.583  1.00  0.00           H  
HETATM 6183  H0Z OCT A  59      13.223   3.865   9.339  1.00  0.00           H  
HETATM 6184  H10 OCT A  59      11.278   5.113   9.786  1.00  0.00           H  
HETATM 6185  H11 OCT A  59      11.953   6.630   9.107  1.00  0.00           H  
HETATM 6186  H12 OCT A  59      13.772   6.567  10.807  1.00  0.00           H  
HETATM 6187  H13 OCT A  59      12.793   5.386  11.601  1.00  0.00           H  
HETATM 6188  H14 OCT A  59      10.986   6.623  11.902  1.00  0.00           H  
HETATM 6189  H15 OCT A  59      11.467   8.077  11.005  1.00  0.00           H  
HETATM 6190  H16 OCT A  59      13.229   8.538  12.537  1.00  0.00           H  
HETATM 6191  H17 OCT A  59      12.819   7.050  13.399  1.00  0.00           H  
HETATM 6192  H18 OCT A  59      13.173   9.494  14.436  1.00  0.00           H  
HETATM 6193  H19 OCT A  59      12.593   8.012  15.197  1.00  0.00           H  
HETATM 6194  H1A OCT A  59      10.936   9.466  16.371  1.00  0.00           H  
HETATM 6195  H1B OCT A  59      11.483  10.908  15.550  1.00  0.00           H  
HETATM 6196  H1C OCT A  59      13.221   9.258  17.311  1.00  0.00           H  
HETATM 6197  H1D OCT A  59      12.455  10.845  17.653  1.00  0.00           H  
HETATM 6198  H1E OCT A  59      13.962  11.829  15.720  1.00  0.00           H  
HETATM 6199  H1F OCT A  59      14.490  10.211  15.663  1.00  0.00           H  
HETATM 6200  H1G OCT A  59      16.186  11.648  17.037  1.00  0.00           H  
HETATM 6201  H1H OCT A  59      15.533  10.250  17.934  1.00  0.00           H  
HETATM 6202  H1I OCT A  59      13.722  12.485  18.321  1.00  0.00           H  
HETATM 6203  H1J OCT A  59      15.409  13.051  18.393  1.00  0.00           H  
HETATM 6204  H1K OCT A  59      16.023  11.181  19.724  1.00  0.00           H  
HETATM 6205  H1M OCT A  59      14.376  10.792  20.200  1.00  0.00           H  
HETATM 6206  H1N OCT A  59      15.360  12.259  21.824  1.00  0.00           H  
HETATM 6207  H1O OCT A  59      13.881  12.836  21.055  1.00  0.00           H  
HETATM 6208  H1P OCT A  59      15.664  13.498  20.712  1.00  0.00           H  
HETATM 6209  H1Q OCT A  59      10.048  10.210  13.492  1.00  0.00           H  
HETATM 6210  H1R OCT A  59      10.203   9.380  12.096  1.00  0.00           H  
HETATM 6211  H1S OCT A  59      11.398  10.520  12.306  1.00  0.00           H  
HETATM 6212  H1T OCT A  59       9.501   7.759  13.281  1.00  0.00           H  
HETATM 6213  H1U OCT A  59       9.639   8.728  14.728  1.00  0.00           H  
HETATM 6214  H1V OCT A  59      11.074   6.733  15.719  1.00  0.00           H  
HETATM 6215  H1W OCT A  59      10.841   5.976  14.263  1.00  0.00           H  
HETATM 6216  H1X OCT A  59       8.257   5.768  14.812  1.00  0.00           H  
HETATM 6217  H1Y OCT A  59       8.470   6.975  16.061  1.00  0.00           H  
HETATM 6218  H1Z OCT A  59      10.105   5.458  17.132  1.00  0.00           H  
HETATM 6219  H20 OCT A  59       9.460   4.294  15.920  1.00  0.00           H  
HETATM 6220  H21 OCT A  59       7.104   4.617  16.619  1.00  0.00           H  
HETATM 6221  H22 OCT A  59       7.657   5.405  18.100  1.00  0.00           H  
HETATM 6222  H23 OCT A  59       7.950   3.183  18.890  1.00  0.00           H  
HETATM 6223  H24 OCT A  59       9.373   3.105  17.987  1.00  0.00           H  
HETATM 6224  H25 OCT A  59       7.858   2.461  15.901  1.00  0.00           H  
HETATM 6225  H26 OCT A  59       6.695   2.225  17.191  1.00  0.00           H  
HETATM 6226  H27 OCT A  59       7.845   0.140  16.511  1.00  0.00           H  
HETATM 6227  H28 OCT A  59       8.279   0.557  18.232  1.00  0.00           H  
HETATM 6228  H29 OCT A  59       9.395   0.906  16.809  1.00  0.00           H  
HETATM 6255  C00 OCT A  60      20.694  50.971  12.265  1.00  0.00           C  
HETATM 6256  C01 OCT A  60      19.599  50.512  11.258  1.00  0.00           C  
HETATM 6257  C02 OCT A  60      18.547  49.588  11.977  1.00  0.00           C  
HETATM 6258  C03 OCT A  60      17.515  49.029  10.975  1.00  0.00           C  
HETATM 6259  C04 OCT A  60      16.530  48.111  11.647  1.00  0.00           C  
HETATM 6260  C05 OCT A  60      15.376  47.575  10.797  1.00  0.00           C  
HETATM 6261  C06 OCT A  60      14.568  46.595  11.687  1.00  0.00           C  
HETATM 6262  C07 OCT A  60      13.989  47.315  12.917  1.00  0.00           C  
HETATM 6263  N08 OCT A  60      13.109  46.459  13.785  1.00  0.00           N  
HETATM 6264  C09 OCT A  60      12.779  47.313  14.973  1.00  0.00           C  
HETATM 6265  C0A OCT A  60      12.008  46.574  16.099  1.00  0.00           C  
HETATM 6266  C0B OCT A  60      11.288  47.565  17.062  1.00  0.00           C  
HETATM 6267  C0C OCT A  60      10.495  46.829  18.113  1.00  0.00           C  
HETATM 6268  C0D OCT A  60       9.886  47.717  19.155  1.00  0.00           C  
HETATM 6269  C0E OCT A  60       9.187  46.852  20.210  1.00  0.00           C  
HETATM 6270  C0F OCT A  60       8.390  47.634  21.315  1.00  0.00           C  
HETATM 6271  C0G OCT A  60       7.843  46.693  22.429  1.00  0.00           C  
HETATM 6272  C0H OCT A  60      11.959  45.822  13.108  1.00  0.00           C  
HETATM 6273  C0I OCT A  60      13.813  45.189  14.210  1.00  0.00           C  
HETATM 6274  C0J OCT A  60      15.051  45.567  14.989  1.00  0.00           C  
HETATM 6275  C0K OCT A  60      15.725  44.323  15.520  1.00  0.00           C  
HETATM 6276  C0M OCT A  60      16.520  44.491  16.772  1.00  0.00           C  
HETATM 6277  C0N OCT A  60      17.931  45.011  16.450  1.00  0.00           C  
HETATM 6278  C0O OCT A  60      18.938  45.137  17.622  1.00  0.00           C  
HETATM 6279  C0P OCT A  60      20.366  45.016  17.188  1.00  0.00           C  
HETATM 6280  C0Q OCT A  60      21.381  45.134  18.216  1.00  0.00           C  
HETATM 6281  H0R OCT A  60      21.042  50.158  12.902  1.00  0.00           H  
HETATM 6282  H0S OCT A  60      20.340  51.796  12.882  1.00  0.00           H  
HETATM 6283  H0T OCT A  60      21.610  51.304  11.777  1.00  0.00           H  
HETATM 6284  H0U OCT A  60      20.106  49.797  10.609  1.00  0.00           H  
HETATM 6285  H0V OCT A  60      19.077  51.241  10.638  1.00  0.00           H  
HETATM 6286  H0W OCT A  60      18.014  50.258  12.651  1.00  0.00           H  
HETATM 6287  H0X OCT A  60      19.062  48.792  12.516  1.00  0.00           H  
HETATM 6288  H0Y OCT A  60      18.023  48.507  10.164  1.00  0.00           H  
HETATM 6289  H0Z OCT A  60      16.952  49.875  10.580  1.00  0.00           H  
HETATM 6290  H10 OCT A  60      16.201  48.609  12.559  1.00  0.00           H  
HETATM 6291  H11 OCT A  60      17.110  47.293  12.073  1.00  0.00           H  
HETATM 6292  H12 OCT A  60      15.800  47.017   9.962  1.00  0.00           H  
HETATM 6293  H13 OCT A  60      14.649  48.291  10.412  1.00  0.00           H  
HETATM 6294  H14 OCT A  60      15.172  45.717  11.916  1.00  0.00           H  
HETATM 6295  H15 OCT A  60      13.737  46.280  11.056  1.00  0.00           H  
HETATM 6296  H16 OCT A  60      13.295  48.112  12.648  1.00  0.00           H  
HETATM 6297  H17 OCT A  60      14.724  47.858  13.510  1.00  0.00           H  
HETATM 6298  H18 OCT A  60      12.267  48.228  14.673  1.00  0.00           H  
HETATM 6299  H19 OCT A  60      13.701  47.611  15.473  1.00  0.00           H  
HETATM 6300  H1A OCT A  60      12.607  46.047  16.841  1.00  0.00           H  
HETATM 6301  H1B OCT A  60      11.307  45.843  15.695  1.00  0.00           H  
HETATM 6302  H1C OCT A  60      10.601  48.230  16.540  1.00  0.00           H  
HETATM 6303  H1D OCT A  60      12.041  48.201  17.527  1.00  0.00           H  
HETATM 6304  H1E OCT A  60      11.205  46.125  18.547  1.00  0.00           H  
HETATM 6305  H1F OCT A  60       9.720  46.239  17.622  1.00  0.00           H  
HETATM 6306  H1G OCT A  60       9.142  48.429  18.796  1.00  0.00           H  
HETATM 6307  H1H OCT A  60      10.680  48.301  19.621  1.00  0.00           H  
HETATM 6308  H1I OCT A  60       9.800  46.042  20.605  1.00  0.00           H  
HETATM 6309  H1J OCT A  60       8.443  46.359  19.585  1.00  0.00           H  
HETATM 6310  H1K OCT A  60       7.571  48.162  20.825  1.00  0.00           H  
HETATM 6311  H1M OCT A  60       9.010  48.462  21.658  1.00  0.00           H  
HETATM 6312  H1N OCT A  60       7.276  47.163  23.233  1.00  0.00           H  
HETATM 6313  H1O OCT A  60       8.478  45.984  22.959  1.00  0.00           H  
HETATM 6314  H1P OCT A  60       7.119  46.024  21.964  1.00  0.00           H  
HETATM 6315  H1Q OCT A  60      11.444  46.627  12.585  1.00  0.00           H  
HETATM 6316  H1R OCT A  60      11.300  45.203  13.716  1.00  0.00           H  
HETATM 6317  H1S OCT A  60      12.414  45.083  12.448  1.00  0.00           H  
HETATM 6318  H1T OCT A  60      13.991  44.571  13.330  1.00  0.00           H  
HETATM 6319  H1U OCT A  60      13.121  44.536  14.743  1.00  0.00           H  
HETATM 6320  H1V OCT A  60      14.869  46.280  15.793  1.00  0.00           H  
HETATM 6321  H1W OCT A  60      15.720  46.077  14.296  1.00  0.00           H  
HETATM 6322  H1X OCT A  60      16.374  43.969  14.719  1.00  0.00           H  
HETATM 6323  H1Y OCT A  60      14.977  43.564  15.750  1.00  0.00           H  
HETATM 6324  H1Z OCT A  60      16.615  43.552  17.318  1.00  0.00           H  
HETATM 6325  H20 OCT A  60      15.973  45.075  17.511  1.00  0.00           H  
HETATM 6326  H21 OCT A  60      17.828  46.012  16.031  1.00  0.00           H  
HETATM 6327  H22 OCT A  60      18.381  44.316  15.742  1.00  0.00           H  
HETATM 6328  H23 OCT A  60      18.676  44.402  18.383  1.00  0.00           H  
HETATM 6329  H24 OCT A  60      18.760  46.108  18.085  1.00  0.00           H  
HETATM 6330  H25 OCT A  60      20.620  45.828  16.506  1.00  0.00           H  
HETATM 6331  H26 OCT A  60      20.576  44.100  16.636  1.00  0.00           H  
HETATM 6332  H27 OCT A  60      21.477  46.133  18.642  1.00  0.00           H  
HETATM 6333  H28 OCT A  60      22.328  44.880  17.740  1.00  0.00           H  
HETATM 6334  H29 OCT A  60      21.248  44.425  19.033  1.00  0.00           H  
HETATM 6361  C00 OCT A  61      51.004  28.049  41.857  1.00  0.00           C  
HETATM 6362  C01 OCT A  61      51.942  27.218  40.930  1.00  0.00           C  
HETATM 6363  C02 OCT A  61      52.035  25.750  41.363  1.00  0.00           C  
HETATM 6364  C03 OCT A  61      52.860  25.556  42.582  1.00  0.00           C  
HETATM 6365  C04 OCT A  61      52.855  24.116  43.116  1.00  0.00           C  
HETATM 6366  C05 OCT A  61      53.442  23.227  42.008  1.00  0.00           C  
HETATM 6367  C06 OCT A  61      53.908  21.869  42.623  1.00  0.00           C  
HETATM 6368  C07 OCT A  61      53.868  20.709  41.600  1.00  0.00           C  
HETATM 6369  N08 OCT A  61      54.522  19.488  42.094  1.00  0.00           N  
HETATM 6370  C09 OCT A  61      54.348  18.488  41.005  1.00  0.00           C  
HETATM 6371  C0A OCT A  61      54.845  19.069  39.691  1.00  0.00           C  
HETATM 6372  C0B OCT A  61      55.367  18.013  38.688  1.00  0.00           C  
HETATM 6373  C0C OCT A  61      55.152  18.593  37.277  1.00  0.00           C  
HETATM 6374  C0D OCT A  61      55.555  17.650  36.090  1.00  0.00           C  
HETATM 6375  C0E OCT A  61      54.801  18.042  34.815  1.00  0.00           C  
HETATM 6376  C0F OCT A  61      55.080  17.229  33.548  1.00  0.00           C  
HETATM 6377  C0G OCT A  61      53.834  17.309  32.582  1.00  0.00           C  
HETATM 6378  C0H OCT A  61      55.862  19.779  42.374  1.00  0.00           C  
HETATM 6379  C0I OCT A  61      53.936  19.100  43.367  1.00  0.00           C  
HETATM 6380  C0J OCT A  61      52.468  18.643  43.396  1.00  0.00           C  
HETATM 6381  C0K OCT A  61      52.076  18.225  44.810  1.00  0.00           C  
HETATM 6382  C0M OCT A  61      50.608  18.045  45.010  1.00  0.00           C  
HETATM 6383  C0N OCT A  61      50.175  17.816  46.463  1.00  0.00           C  
HETATM 6384  C0O OCT A  61      48.690  17.744  46.540  1.00  0.00           C  
HETATM 6385  C0P OCT A  61      48.085  17.821  47.953  1.00  0.00           C  
HETATM 6386  C0Q OCT A  61      46.555  17.759  48.063  1.00  0.00           C  
HETATM 6387  H0R OCT A  61      49.999  27.793  41.523  1.00  0.00           H  
HETATM 6388  H0S OCT A  61      51.207  29.108  41.697  1.00  0.00           H  
HETATM 6389  H0T OCT A  61      51.111  27.660  42.870  1.00  0.00           H  
HETATM 6390  H0U OCT A  61      52.946  27.634  40.848  1.00  0.00           H  
HETATM 6391  H0V OCT A  61      51.534  27.229  39.919  1.00  0.00           H  
HETATM 6392  H0W OCT A  61      52.536  25.166  40.591  1.00  0.00           H  
HETATM 6393  H0X OCT A  61      51.053  25.374  41.650  1.00  0.00           H  
HETATM 6394  H0Y OCT A  61      52.610  26.323  43.314  1.00  0.00           H  
HETATM 6395  H0Z OCT A  61      53.877  25.908  42.408  1.00  0.00           H  
HETATM 6396  H10 OCT A  61      51.820  23.806  43.258  1.00  0.00           H  
HETATM 6397  H11 OCT A  61      53.297  24.065  44.111  1.00  0.00           H  
HETATM 6398  H12 OCT A  61      54.318  23.725  41.594  1.00  0.00           H  
HETATM 6399  H13 OCT A  61      52.724  23.047  41.207  1.00  0.00           H  
HETATM 6400  H14 OCT A  61      53.318  21.636  43.509  1.00  0.00           H  
HETATM 6401  H15 OCT A  61      54.829  22.084  43.165  1.00  0.00           H  
HETATM 6402  H16 OCT A  61      54.502  21.069  40.791  1.00  0.00           H  
HETATM 6403  H17 OCT A  61      52.827  20.663  41.278  1.00  0.00           H  
HETATM 6404  H18 OCT A  61      53.376  17.998  41.066  1.00  0.00           H  
HETATM 6405  H19 OCT A  61      55.105  17.710  41.111  1.00  0.00           H  
HETATM 6406  H1A OCT A  61      55.698  19.737  39.811  1.00  0.00           H  
HETATM 6407  H1B OCT A  61      54.079  19.746  39.313  1.00  0.00           H  
HETATM 6408  H1C OCT A  61      54.834  17.077  38.857  1.00  0.00           H  
HETATM 6409  H1D OCT A  61      56.428  17.901  38.912  1.00  0.00           H  
HETATM 6410  H1E OCT A  61      55.734  19.514  37.256  1.00  0.00           H  
HETATM 6411  H1F OCT A  61      54.112  18.862  37.092  1.00  0.00           H  
HETATM 6412  H1G OCT A  61      55.369  16.579  36.159  1.00  0.00           H  
HETATM 6413  H1H OCT A  61      56.635  17.726  35.963  1.00  0.00           H  
HETATM 6414  H1I OCT A  61      54.891  19.108  34.605  1.00  0.00           H  
HETATM 6415  H1J OCT A  61      53.742  17.871  35.007  1.00  0.00           H  
HETATM 6416  H1K OCT A  61      55.092  16.193  33.887  1.00  0.00           H  
HETATM 6417  H1M OCT A  61      55.960  17.385  32.924  1.00  0.00           H  
HETATM 6418  H1N OCT A  61      53.549  16.277  32.381  1.00  0.00           H  
HETATM 6419  H1O OCT A  61      54.038  17.812  31.636  1.00  0.00           H  
HETATM 6420  H1P OCT A  61      53.006  17.810  33.082  1.00  0.00           H  
HETATM 6421  H1Q OCT A  61      56.000  20.527  43.154  1.00  0.00           H  
HETATM 6422  H1R OCT A  61      56.341  20.046  41.432  1.00  0.00           H  
HETATM 6423  H1S OCT A  61      56.434  18.882  42.614  1.00  0.00           H  
HETATM 6424  H1T OCT A  61      54.137  19.851  44.130  1.00  0.00           H  
HETATM 6425  H1U OCT A  61      54.595  18.288  43.672  1.00  0.00           H  
HETATM 6426  H1V OCT A  61      52.137  17.812  42.774  1.00  0.00           H  
HETATM 6427  H1W OCT A  61      51.742  19.388  43.070  1.00  0.00           H  
HETATM 6428  H1X OCT A  61      52.480  19.002  45.459  1.00  0.00           H  
HETATM 6429  H1Y OCT A  61      52.601  17.324  45.129  1.00  0.00           H  
HETATM 6430  H1Z OCT A  61      50.174  17.214  44.454  1.00  0.00           H  
HETATM 6431  H20 OCT A  61      50.059  18.804  44.454  1.00  0.00           H  
HETATM 6432  H21 OCT A  61      50.447  18.591  47.179  1.00  0.00           H  
HETATM 6433  H22 OCT A  61      50.623  16.902  46.854  1.00  0.00           H  
HETATM 6434  H23 OCT A  61      48.397  16.853  45.984  1.00  0.00           H  
HETATM 6435  H24 OCT A  61      48.279  18.586  45.983  1.00  0.00           H  
HETATM 6436  H25 OCT A  61      48.602  18.671  48.398  1.00  0.00           H  
HETATM 6437  H26 OCT A  61      48.508  17.065  48.615  1.00  0.00           H  
HETATM 6438  H27 OCT A  61      45.960  18.542  47.594  1.00  0.00           H  
HETATM 6439  H28 OCT A  61      46.309  17.697  49.123  1.00  0.00           H  
HETATM 6440  H29 OCT A  61      46.115  16.832  47.695  1.00  0.00           H  
HETATM 6467  C00 OCT A  62      52.967  13.649  22.784  1.00  0.00           C  
HETATM 6468  C01 OCT A  62      52.840  14.825  21.783  1.00  0.00           C  
HETATM 6469  C02 OCT A  62      51.500  14.734  21.116  1.00  0.00           C  
HETATM 6470  C03 OCT A  62      50.927  16.052  20.623  1.00  0.00           C  
HETATM 6471  C04 OCT A  62      49.544  16.085  19.952  1.00  0.00           C  
HETATM 6472  C05 OCT A  62      49.023  17.502  19.549  1.00  0.00           C  
HETATM 6473  C06 OCT A  62      48.259  17.643  18.165  1.00  0.00           C  
HETATM 6474  C07 OCT A  62      47.320  18.856  18.215  1.00  0.00           C  
HETATM 6475  N08 OCT A  62      46.448  18.920  16.961  1.00  0.00           N  
HETATM 6476  C09 OCT A  62      45.687  20.134  17.147  1.00  0.00           C  
HETATM 6477  C0A OCT A  62      44.514  20.423  16.138  1.00  0.00           C  
HETATM 6478  C0B OCT A  62      43.419  21.267  16.761  1.00  0.00           C  
HETATM 6479  C0C OCT A  62      42.135  20.502  17.063  1.00  0.00           C  
HETATM 6480  C0D OCT A  62      40.995  21.431  17.438  1.00  0.00           C  
HETATM 6481  C0E OCT A  62      39.761  20.698  18.110  1.00  0.00           C  
HETATM 6482  C0F OCT A  62      39.262  19.601  17.194  1.00  0.00           C  
HETATM 6483  C0G OCT A  62      37.852  19.231  17.678  1.00  0.00           C  
HETATM 6484  C0H OCT A  62      47.192  18.931  15.654  1.00  0.00           C  
HETATM 6485  C0I OCT A  62      45.606  17.696  16.789  1.00  0.00           C  
HETATM 6486  C0J OCT A  62      44.722  17.354  17.934  1.00  0.00           C  
HETATM 6487  C0K OCT A  62      43.865  16.128  17.767  1.00  0.00           C  
HETATM 6488  C0M OCT A  62      42.502  16.397  17.177  1.00  0.00           C  
HETATM 6489  C0N OCT A  62      41.899  15.144  16.571  1.00  0.00           C  
HETATM 6490  C0O OCT A  62      40.509  15.297  16.126  1.00  0.00           C  
HETATM 6491  C0P OCT A  62      39.732  13.994  16.008  1.00  0.00           C  
HETATM 6492  C0Q OCT A  62      39.394  13.375  17.331  1.00  0.00           C  
HETATM 6493  H0R OCT A  62      53.090  12.707  22.250  1.00  0.00           H  
HETATM 6494  H0S OCT A  62      52.124  13.606  23.474  1.00  0.00           H  
HETATM 6495  H0T OCT A  62      53.775  13.847  23.488  1.00  0.00           H  
HETATM 6496  H0U OCT A  62      53.572  14.689  20.987  1.00  0.00           H  
HETATM 6497  H0V OCT A  62      52.939  15.751  22.349  1.00  0.00           H  
HETATM 6498  H0W OCT A  62      50.847  14.257  21.847  1.00  0.00           H  
HETATM 6499  H0X OCT A  62      51.422  13.982  20.331  1.00  0.00           H  
HETATM 6500  H0Y OCT A  62      51.706  16.467  19.984  1.00  0.00           H  
HETATM 6501  H0Z OCT A  62      50.987  16.732  21.472  1.00  0.00           H  
HETATM 6502  H10 OCT A  62      48.807  15.608  20.597  1.00  0.00           H  
HETATM 6503  H11 OCT A  62      49.595  15.610  18.972  1.00  0.00           H  
HETATM 6504  H12 OCT A  62      49.893  18.158  19.592  1.00  0.00           H  
HETATM 6505  H13 OCT A  62      48.336  17.847  20.322  1.00  0.00           H  
HETATM 6506  H14 OCT A  62      47.665  16.740  18.024  1.00  0.00           H  
HETATM 6507  H15 OCT A  62      48.958  17.751  17.336  1.00  0.00           H  
HETATM 6508  H16 OCT A  62      47.914  19.757  18.369  1.00  0.00           H  
HETATM 6509  H17 OCT A  62      46.607  18.832  19.039  1.00  0.00           H  
HETATM 6510  H18 OCT A  62      46.305  21.019  17.297  1.00  0.00           H  
HETATM 6511  H19 OCT A  62      45.280  20.031  18.153  1.00  0.00           H  
HETATM 6512  H1A OCT A  62      43.949  19.540  15.839  1.00  0.00           H  
HETATM 6513  H1B OCT A  62      44.910  20.855  15.219  1.00  0.00           H  
HETATM 6514  H1C OCT A  62      43.234  22.019  15.994  1.00  0.00           H  
HETATM 6515  H1D OCT A  62      43.780  21.806  17.637  1.00  0.00           H  
HETATM 6516  H1E OCT A  62      42.394  19.912  17.943  1.00  0.00           H  
HETATM 6517  H1F OCT A  62      41.890  19.797  16.268  1.00  0.00           H  
HETATM 6518  H1G OCT A  62      40.700  22.027  16.574  1.00  0.00           H  
HETATM 6519  H1H OCT A  62      41.360  22.174  18.147  1.00  0.00           H  
HETATM 6520  H1I OCT A  62      39.022  21.470  18.320  1.00  0.00           H  
HETATM 6521  H1J OCT A  62      39.999  20.284  19.090  1.00  0.00           H  
HETATM 6522  H1K OCT A  62      39.833  18.688  17.362  1.00  0.00           H
[truncated: 1,139,189 more chars]
