# Supplementary material for: Structural Properties of [N1888][TFSI] Ionic Liquid: A Small Angle Neutron Scattering and Polarizable Molecular Dynamics Study
Source: J Phys Chem B. 2024 Nov 5;128(45):11313–27. doi: 10.1021/acs.jpcb.4c06255 (PMC11571223; doi:10.1021/acs.jpcb.4c06255)
Supplement: Supplementary file 5 — jp4c06255_si_005.zip [file jp4c06255_si_005.zip › N1888_TFSI_simulation_files/run_openMM.py]

import sys, os
from openmm.app import *
from openmm import *
from simtk.unit import *
from sys import stdout

#input/output files
pdb_file = "OCT_TFSI_200ionpair.pdb" 
dcd_file = "md_nvt.dcd"
residue_file = 'OCT_TFSI_residues_pol.xml'
forcefield_file = 'OCT_TFSI_sapt.xml'
pdbfinal_file ='final.pdb' 

# simulation settings
temperature=300*kelvin
temperature_drude=1*kelvin
friction = 1/picosecond 
friction_drude = 1/picosecond 
timestep = 0.001*picoseconds
simulation_time_ns = 0.02 # 20 ps as example
freq_traj_output_ps = 2  # should be integer

# first load bonddefinitions into Topology
Topology().loadBondDefinitions(residue_file)

# integrator
integ_md = DrudeLangevinIntegrator(temperature, friction, temperature_drude, friction_drude, timestep)
# this should prevent polarization catastrophe during equilibration, but shouldn't affect results afterwards ( 0.2 Angstrom displacement is very large for equil. Drudes)
integ_md.setMaxDrudeDistance(0.02)

# read in pdb file
pdb = PDBFile(pdb_file)
modeller = Modeller(pdb.topology, pdb.positions)

# create forcefield from *.xml force field file, and add extra particles (as needed) with modeller
forcefield = ForceField(forcefield_file)
modeller.addExtraParticles(forcefield)

# create system
system = forcefield.createSystem(modeller.topology, nonbondedCutoff=1.4*nanometer, constraints=HBonds, rigidWater=True)

# pull some force classes
nbondedForce = [f for f in [system.getForce(i) for i in range(system.getNumForces())] if type(f) == NonbondedForce][0]
customNonbondedForce = [f for f in [system.getForce(i) for i in range(system.getNumForces())] if type(f) == CustomNonbondedForce][0]
# set long-range method, always PME for electrostatics ...
nbondedForce.setNonbondedMethod(NonbondedForce.PME)
customNonbondedForce.setNonbondedMethod(min(nbondedForce.getNonbondedMethod(),NonbondedForce.CutoffPeriodic))
print('nbMethod : ', customNonbondedForce.getNonbondedMethod())

for i in range(system.getNumForces()):
    f = system.getForce(i)
    type(f)
    f.setForceGroup(i)

# CUDA if using GPUs ...
#platform = Platform.getPlatformByName('CPU')
platform = Platform.getPlatformByName('CUDA')
simmd = Simulation(modeller.topology, system, integ_md, platform)
simmd.context.setPositions(modeller.positions)

#check system is charge neutral
totcharge = 0.
for res in simmd.topology.residues():
    for atom in res._atoms:
        (q_i, sig, eps) = nbondedForce.getParticleParameters(atom.index)
        totcharge = totcharge + q_i._value
print("total charge of system " , totcharge )

print('Starting MD Simulation...')
# initial energies
state = simmd.context.getState(getEnergy=True,getForces=True,getVelocities=True,getPositions=True)
print("time (ps) " , 0 )
print(str(state.getKineticEnergy()))
print(str(state.getPotentialEnergy()))
for j in range(system.getNumForces()):
   f = system.getForce(j)
   print(type(f), str(simmd.context.getState(getEnergy=True, groups=2**j).getPotentialEnergy()))

simmd.reporters = []
simmd.reporters.append(DCDReporter(dcd_file,  freq_traj_output_ps * 1000))

# start simulation
for i in range(0,int(simulation_time_ns*1000), int(freq_traj_output_ps)):
    simmd.step( freq_traj_output_ps * 1000)
    print("time (ps) " , i+freq_traj_output_ps)
    ##print("time (ps) " , (i+1)*freq_traj_output_ps)
    state = simmd.context.getState(getEnergy=True,getForces=True,getPositions=True)
    print(str(state.getKineticEnergy()))
    print(str(state.getPotentialEnergy()))
    for j in range(system.getNumForces()):
        f = system.getForce(j)
        print(type(f), str(simmd.context.getState(getEnergy=True, groups=2**j).getPotentialEnergy()))


# write final positions
state = simmd.context.getState(getEnergy=True,getForces=True,getPositions=True,enforcePeriodicBox=True)
position = state.getPositions()
simmd.topology.setPeriodicBoxVectors(state.getPeriodicBoxVectors())
PDBFile.writeFile(simmd.topology, position, open(pdbfinal_file, 'w'))

print('Done!')

exit()
